# Supplementary material for: Transaminase Activity Predicts Survival in Patients with Head and Neck Cancer
Source: PLoS One. 2016 Oct 12;11(10):e0164057. doi: 10.1371/journal.pone.0164057 (PMC5061313; doi:10.1371/journal.pone.0164057)
Supplement: S1 Table — (XLSX) [file pone.0164057.s001.xlsx]

## Sheet: LA356 ver2
Sex	Age	age >=66	primary site	Primary site	Subsite	T	early,late T	N12vs34	N-, +	N	partition T	partition N	M	Stage	stage late, early	locally advanced	3 or 4	Alcohol indices	Brinkman`s indices	_T_Therapy	modality	OS 0,１	DSS 0,1	OS	survival at 2years	DSS at two years	AST_GOT_	ALT_GPT_	AST/ALTratio
Male	74	yes	Hypopharynx	Hypopharynx	posterior pharyngeal wall	T4a	late	２，３	+	N2c	4	2	M0	IV A	late	４	4	225	0	chemo+exRT→ope	CRT	0	0	20.8333	0	0	10	4	2.5
Male	69	yes	Hypopharynx	Hypopharynx	pyriform sinus	T4a	late	０、１	-	N0	4	0	M0	IV A	late	４	4	105	675	chemo+exRT	CRT	0	1	43.0333	1	1	20	6	3.33333
Male	73	yes	Larynx	Larynx	glottis	T4a	late	０、１	-	N0	4	0	M0	IV A	late	４	4			ope→exRT	surgery	1	1	67.6667	1	1	15	9	1.66667
Male	82	yes	Oral cavity	Oral cavity	lower alveolus and gingiva	T4a	late	０、１	-	N0	4	0	M0	IV A	late	４	4	0	0	chemo→exRT	CRT	0	0	6.1	0	0	28	11	2.54545
Male	69	yes	Oral cavity	Oral cavity	floor of mouth	T4a	late	０、１	-	N0	4	0	M0	IV A	late	４	4	45	1500	ope→exRT	surgery	1	1	37.3333	1	1	16	12	1.33333
Male	48	no	Oral cavity	Oral cavity	floor of mouth	T4a	late	０、１	-	N0	4	0	M0	IV A	late	４	4	54	540	ope→chemo+exRT	surgery	0	0	25.9667	1	1	18	15	1.2
Male	63	no	Larynx	Larynx	glottis	T4a	late	０、１	-	N0	4	0	M0	IV A	late	４	4	105	1200	ope→exRT	surgery	0	0	17.7667	0	0	18	15	1.2
Male	77	yes	Hypopharynx	Hypopharynx		T4a	late	０、１	-	N0	4	0	M0	IV A	late	４	4	114	1320	chemo	other	0	0	27.1667	1	1	24	15	1.6
Male	63	no	Larynx	Larynx	subglottis	T4a	late	０、１	-	N0	4	0	M0	IV A	late	４	4	66	1520	chemo+exRT	CRT	1	1	49.3	1	1	19	16	1.1875
Male	65	no	Oral cavity	Oral cavity	upper alveolus and gingiva	T4a	late	０、１	-	N0	4	0	M0	IV A	late	４	4	90	1600	ope→chemo+exRT	surgery	1	1	39.2333	1	1	23	21	1.09524
Male	47	no	Oral cavity	Oral cavity	tongue	T4a	late	０、１	-	N0	4	0	M0	IV A	late	４	4	54	540	ope→exRT	surgery	1	1	57.9	1	1	27	21	1.28571
Male	58	no	Oral cavity	Oral cavity	retromolar trigone	T4a	late	０、１	-	N0	4	0	M0	IV A	late	４	4	80	1110	ope	surgery	1	1	36.2667	1	1	29	24	1.20833
Male	59	no	Larynx	Larynx	subglottis	T4a	late	０、１	-	N0	4	0	M0	IV A	late	４	4	800	240	chemo+exRT→ope	CRT	1	1	66.6	1	1	29	30	0.966667
Male	61	no	Larynx	Larynx	subglottis	T4a	late	０、１	-	N0	4	0	M0	IV A	late	４	4	40	1600	ope→exRT	surgery	0	0	12.8	0	0	22	31	0.709677
Female	74	yes	Oral cavity	Oral cavity	lower alveolus and gingiva	T4a	late	０、１	-	N0	4	0	M0	IV A	late	４	4	0	0	ope→chemo	surgery	0	0	40.7	1	1	37	31	1.19355
Male	66	yes	Larynx	Larynx	supraglottis	T4a	late	０、１	-	N0	4	0	M0	IV A	late	４	4	130	1350	chemo+exRT	CRT	1	1	85	1	1	41	36	1.13889
Male	62	no	Oropharynx	Oropharynx	oropharynx (Lateral wall/tonsil)	T4a	late	０、１	-	N0	4	0	M0	IV A	late	４	4	35	1050	chemo+exRT	CRT	1	1	40.4	1	1	29	42	0.690476
Male	61	no	Hypopharynx	Hypopharynx	pyriform sinus	T4a	late	０、１	-	N0	4	0	M0	IV A	late	４	4	240	1680	chemo+exRT→chemo	CRT	1	1	41.0667	1	1	114	58	1.96552
Male	35	no	Oral cavity	Oral cavity	hard palate	T4a	late	０、１	-	N0	4	0	M0	IV A	late	４	4	0	0	chemo+exRT→ope	CRT	1	1	67.7333	1	1	77	184	0.418478
Male	66	yes	Hypopharynx	Hypopharynx	pyriform sinus	T4b	late	０、１	-	N0	4	0	M0	IV B	late	４	4		700	chemo+exRT	CRT	0	0	13.2	0	0	22	21	1.04762
Male	69	yes	Oral cavity	Oral cavity	floor of mouth	T2	early	０、１	-	N0	2	0	M0	IV A	late	４	4	1680	160	ope	surgery	0	0	9.8	0	0	36	15	2.4
Male	73	yes	Larynx	Larynx	glottis	T2	early	０、１	-	N0	2	0	M0	III	late	３	3	100	750	exRT	CRT	1	1	33.8333	1	1	68	32	2.125
Male	69	yes	Oropharynx	Oropharynx	oropharynx (Lateral wall/tonsillar pillar)	T3	late	０、１	-	N0	3	0	M0	III	late	３	3	100	1500	chemo+exRT	CRT	0	1	15.6	0	1	8	4	2
Male	64	no	Oropharynx	Oropharynx	oropharynx (Lateral wall/tonsil)	T3	late	０、１	-	N0	3	0	M0	III	late	３	3	70	200	exRT	CRT	1	1	92.7	1	1	5	5	1
Male	57	no	Larynx	Larynx	supraglottis	T3	late	０、１	-	N0	3	0	M0	III	late	３	3	40	1200	chemo+exRT	CRT	1	1	96.8333	1	1	18	7	2.57143
Male	78	yes	Oropharynx	Oropharynx	oropharynx (Lateral wall/tonsillar fossa)	T3	late	０、１	-	N0	3	0	M0	III	late	３	3	150	750	chemo+exRT	CRT	0	0	19.0667	0	0	23	7	3.28571
Male	56	no	Hypopharynx	Hypopharynx	pyriform sinus	T3	late	０、１	-	N0	3	0	M0	III	late	３	3	140	1400	chemo+exRT	CRT	0	0	63.2333	1	1	11	8	1.375
Male	77	yes	Hypopharynx	Hypopharynx		T3	late	０、１	-	N0	3	0	M0	III	late	３	3	0	0	chemo+exRT	CRT	1	1	49.6667	1	1	13	9	1.44444
Male	59	no	Oral cavity	Oral cavity	tongue	T3	late	０、１	-	N0	3	0	M0	III	late	３	3	97.5	570	ope	surgery	1	1	84	1	1	15	9	1.66667
Male	71	yes	Larynx	Larynx	glottis	T3	late	０、１	-	N0	3	0	M0	III	late	３	3	100	1500	chemo+exRT→ope	CRT	1	1	102.933	1	1	16	9	1.77778
Female	60	no	Hypopharynx	Hypopharynx	pyriform sinus	T3	late	０、１	-	N0	3	0	M0	III	late	３	3	10	0	chemo+exRT	CRT	1	1	53.4333	1	1	20	9	2.22222
Male	61	no	Oropharynx	Oropharynx	oropharynx (Superior wall)	T3	late	０、１	-	N0	3	0	M0	III	late	３	3	105	800	chemo+exRT→chemo	CRT	1	1	29.0667	1	1	24	9	2.66667
Female	47	no	Larynx	Larynx	supraglottis	T3	late	０、１	-	N0	3	0	M0	III	late	３	3	0	0	chemo+exRT→ope	CRT	1	1	75.7	1	1	5	10	0.5
Male	72	yes	Oropharynx	Oropharynx	oropharynx (Posterior wall)	T3	late	０、１	-	N0	3	0	M0	III	late	３	3	90	1220	chemo+exRT	CRT	1	1	58.7333	1	1	16	10	1.6
Male	79	yes	Larynx	Larynx	supraglottis	T3	late	０、１	-	N0	3	0	M0	III	late	３	3	120	1410	chemo+exRT	CRT	1	1	75.9	1	1	17	10	1.7
Male	87	yes	Larynx	Larynx	glottis	T3	late	０、１	-	N0	3	0	M0	III	late	３	3	155	900	chemo+exRT	CRT	0	0	34.0333	1	1	16	11	1.45455
Male	69	yes	Oropharynx	Oropharynx	oropharynx (Superior wall)	T3	late	０、１	-	N0	3	0	M0	III	late	３	3	100	1000	chemo+exRT	CRT	1	1	44.3667	1	1	17	11	1.54545
Female	87	yes	Larynx	Larynx	glottis	T3	late	０、１	-	N0	3	0	M0	III	late	３	3	0	0	exRT	CRT	1	1	71.2667	1	1	16	12	1.33333
Male	78	yes	Oropharynx	Oropharynx	oropharynx (Posterior wall)	T3	late	０、１	-	N0	3	0	M0	III	late	３	3	40	800	chemo+exRT	CRT	0	0	11.2667	0	0	19	12	1.58333
Male	67	yes	Larynx	Larynx	supraglottis	T3	late	０、１	-	N0	3	0	M0	III	late	３	3	35	1080	chemo+exRT	CRT	1	1	54.5333	1	1	22	12	1.83333
Female	71	yes	Larynx	Larynx	supraglottis	T3	late	０、１	-	N0	3	0	M0	III	late	３	3	80	1600	exRT	CRT	0	1	8.16667	0	1	21	13	1.61538
Male	56	no	Larynx	Larynx	supraglottis	T3	late	０、１	-	N0	3	0	M0	III	late	３	3	18	720	chemo+exRT	CRT	1	1	26.4667	1	1	21	13	1.61538
Female	58	no	Oropharynx	Oropharynx	oropharynx (Lateral wall/tonsil)	T3	late	０、１	-	N0	3	0	M0	III	late	３	3	30	300	chemo	other	1	1	44.6667	1	1	21	13	1.61538
Male	81	yes	Oral cavity	Oral cavity	floor of mouth	T3	late	０、１	-	N0	3	0	M0	III	late	３	3	100	2400		other	0	0	7	0	0	23	13	1.76923
Male	58	no	Hypopharynx	Hypopharynx	posterior pharyngeal wall	T3	late	０、１	-	N0	3	0	M0	III	late	３	3	200	800	chemo+exRT	CRT	1	1	43.9	1	1	26	13	2
Male	60	no	Hypopharynx	Hypopharynx	pyriform sinus	T3	late	０、１	-	N0	3	0	M0	III	late	３	3	118	1020	chemo+exRT	CRT	1	1	39.4333	1	1	16	14	1.14286
Male	81	yes	Larynx	Larynx	supraglottis	T3	late	０、１	-	N0	3	0	M0	III	late	３	3	90	2000	chemo+exRT	CRT	1	1	103.3	1	1	20	14	1.42857
Female	46	no	Oral cavity	Oral cavity	tongue	T3	late	０、１	-	N0	3	0	M0	III	late	３	3	0	0	ope	surgery	1	1	63.7333	1	1	18	15	1.2
Male	78	yes	Hypopharynx	Hypopharynx	posterior pharyngeal wall	T3	late	０、１	-	N0	3	0	M0	III	late	３	3	135	1600	ope	surgery	1	1	51.8	1	1	21	15	1.4
Male	66	yes	Larynx	Larynx	glottis	T3	late	０、１	-	N0	3	0	M0	III	late	３	3	0	600	chemo+exRT	CRT	0	0	59.1333	1	1	13	16	0.8125
Male	54	no	Hypopharynx	Hypopharynx	pyriform sinus	T3	late	０、１	-	N0	3	0	M0	III	late	３	3	30	700	chemo→ope	surgery	1	1	71.3667	1	1	25	16	1.5625
Female	44	no	Larynx	Larynx	supraglottis	T3	late	０、１	-	N0	3	0	M0	III	late	３	3	0	0	chemo+exRT	CRT	1	1	52.7333	1	1	17	19	0.894737
Male	70	yes	Oral cavity	Oral cavity	tongue	T3	late	０、１	-	N0	3	0	M0	III	late	３	3	150	2500	ope	surgery	1	1	58.0667	1	1	20	19	1.05263
Male	73	yes	Larynx	Larynx	supraglottis	T3	late	０、１	-	N0	3	0	M0	III	late	３	3	55	2200	chemo+exRT	CRT	1	1	56	1	1	36	20	1.8
Male	68	yes	Larynx	Larynx	glottis	T3	late	０、１	-	N0	3	0	M0	III	late	３	3	80	950	chemo+exRT	CRT	0	1	10.8667	0	1	21	22	0.954545
Male	63	no	Oropharynx	Oropharynx	oropharynx (Posterior wall)	T3	late	０、１	-	N0	3	0	M0	III	late	３	3	84	1200	chemo+exRT	CRT	0	0	4.03333	0	0	32	23	1.3913
Male	72	yes	Larynx	Larynx	supraglottis	T3	late	０、１	-	N0	3	0	M0	III	late	３	3			chemo+exRT	CRT	1	1	78.7	1	1	32	24	1.33333
Male	55	no	Larynx	Larynx	supraglottis	T3	late	０、１	-	N0	3	0	M0	III	late	３	3	37.5	1050	chemo+exRT	CRT	1	1	75.1	1	1	20	25	0.8
Male	52	no	Oral cavity	Oral cavity	tongue	T3	late	０、１	-	N0	3	0	M0	III	late	３	3	20	60	ope	surgery	1	1	38.8	1	1	22	26	0.846154
Female	66	yes	Oral cavity	Oral cavity	buccal mucosa	T3	late	０、１	-	N0	3	0	M0	III	late	３	3	15	450	ope	surgery	0	0	26.2	1	1	24	27	0.888889
Male	73	yes	Larynx	Larynx	supraglottis	T3	late	０、１	-	N0	3	0	M0	III	late	３	3	50	1200	ope	surgery	1	1	26.6	1	1	27	27	1
Male	49	no	Larynx	Larynx	glottis	T3	late	０、１	-	N0	3	0	M0	III	late	３	3	27	1080	chemo+exRT→ope→chemo	CRT	1	1	42	1	1	34	29	1.17241
Female	61	no	Oropharynx	Oropharynx	oropharynx (Posterior wall)	T3	late	０、１	-	N0	3	0	M0	III	late	３	3	0	0	chemo+exRT	CRT	1	1	64.5333	1	1	33	34	0.970588
Male	62	no	Larynx	Larynx	glottis	T3	late	０、１	-	N0	3	0	M0	III	late	３	3	40	1000	chemo+exRT	CRT	1	1	36.8	1	1	55	39	1.41026
Male	25	no	Oral cavity	Oral cavity	tongue	T3	late	０、１	-	N0	3	0	M0	III	late	３	3			ope→chemo+exRT	surgery	0	0	6.66667	0	0	20	42	0.47619
Male	73	yes	Oral cavity	Oral cavity	tongue	T3	late	０、１	-	N0	3	0	M0	III	late	３	3	50	2000	ope	surgery	1	1	68.2667	1	1	26	44	0.590909
Male	55	no	Oral cavity	Oral cavity	tongue	T3	late	０、１	-	N0	3	0	M0	III	late	３	3	230	2000	ope	surgery	0	0	18.4	0	0	79	48	1.64583
Male	70	yes	Larynx	Larynx	supraglottis	T3	late	０、１	-	N0	3	0	M0	III	late	３	3	300	1750	chemo+exRT→ope	CRT	1	1	88.3667	1	1	52	57	0.912281
Male	52	no	Oral cavity	Oral cavity	floor of mouth	T3	late	０、１	-	N0	3	0	M0	III	late	３	3	160	900	ope	surgery	0	1	34.3667	1	1	143	81	1.76543
Male	81	yes	Larynx	Larynx	glottis	T3	late	０、１	-	N0	3	0	M0	III	late	３	3	120	400		other	0	1	1.16667	0	1	137	83	1.6506
Female	57	no	Hypopharynx	Hypopharynx	pyriform sinus	T4a	late	０、１	+	N1	4	1	M0	IV A	late	４	4	0	0	chemo+exRT	CRT	1	1	80.7	1	1	10	7	1.42857
Male	71	yes	Hypopharynx	Hypopharynx	pyriform sinus	T4a	late	０、１	+	N1	4	1	M0	IV A	late	４	4	70	300	chemo+exRT	CRT	1	1	85.1667	1	1	31	14	2.21429
Male	50	no	Hypopharynx	Hypopharynx	pyriform sinus	T4a	late	０、１	+	N1	4	1	M0	IV A	late	４	4	130	1200	chemo+exRT	CRT	1	1	89.1333	1	1	33	14	2.35714
Female	52	no	Oral cavity	Oral cavity	upper alveolus and gingiva	T4a	late	０、１	+	N1	4	1	M0	IV A	late	４	4	0	0	ope→exRT	surgery	1	1	53.6	1	1	26	15	1.73333
Male	79	yes	Hypopharynx	Hypopharynx	pyriform sinus	T4a	late	０、１	+	N1	4	1	M0	IV A	late	４	4	180	500	chemo+exRT	CRT	1	1	26.2	1	1	29	17	1.70588
Male	62	no	Hypopharynx	Hypopharynx	pyriform sinus	T4a	late	０、１	+	N1	4	1	M0	IV A	late	４	4	100	1600	chemo+exRT	CRT	0	0	44.7333	1	1	21	18	1.16667
Male	61	no	Hypopharynx	Hypopharynx	pyriform sinus	T4a	late	０、１	+	N1	4	1	M0	IV A	late	４	4	100	600	chemo+exRT→chemo	CRT	0	0	22.4	0	0	38	28	1.35714
Male	57	no	Hypopharynx	Hypopharynx	pyriform sinus	T4a	late	０、１	+	N1	4	1	M0	IV A	late	４	4	60	900	chemo+exRT	CRT	0	0	37.9667	1	1	41	28	1.46429
Male	68	yes	Oropharynx	Oropharynx	oropharynx (Lateral wall/tonsillar pillar)	T4a	late	０、１	+	N1	4	1	M0	IV A	late	４	4	250	480	chemo+exRT	CRT	1	1	54.3333	1	1	39	44	0.886364
Male	68	yes	Oropharynx	Oropharynx	oropharynx (Anterior wall/base of tongue)	T4a	late	０、１	+	N1	4	1	M0	IV A	late	４	4	0	760	chemo+exRT	CRT	1	1	30.7	1	1	44	44	1
Female	84	yes	Oropharynx	Oropharynx	oropharynx (Lateral wall/tonsil)	T1	early	０、１	+	N1	1	1	M0	III	late	３	3	12	0	ope→chemo+exRT	surgery	0	1	17.3	0	1	18	8	2.25
Male	86	yes	Hypopharynx	Hypopharynx	pyriform sinus	T1	early	０、１	+	N1	1	1	M0	III	late	３	3	60	2000	exRT	CRT	0	1	6.23333	0	1	15	10	1.5
Male	89	yes	Hypopharynx	Hypopharynx	pyriform sinus	T1	early	０、１	+	N1	1	1	M0	III	late	３	3	70	1050	chemo+exRT	CRT	0	1	36.1	1	1	23	12	1.91667
Male	69	yes	Larynx	Larynx	supraglottis	T1	early	０、１	+	N1	1	1	M0	III	late	３	3	50	800	exRT	CRT	1	1	50.5667	1	1	23	16	1.4375
Male	66	yes	Larynx	Larynx	supraglottis	T1	early	０、１	+	N1	1	1	M0	III	late	３	3	175	2600	chemo+exRT	CRT	1	1	53.6667	1	1	26	18	1.44444
Male	41	no	Oropharynx	Oropharynx	oropharynx (Anterior wall/base of tongue)	T1	early	０、１	+	N1	1	1	M0	III	late	３	3	32	320	chemo+exRT	CRT	1	1	51.1	1	1	22	27	0.814815
Male	55	no	Larynx	Larynx	glottis	T1	early	０、１	+	N1	1	1	M0	III	late	３	3	60	750	chemo+exRT	CRT	1	1	30.8667	1	1	32	33	0.969697
Male	57	no	Hypopharynx	Hypopharynx	pyriform sinus	T1	early	０、１	+	N1	1	1	M0	III	late	３	3	320	400		other	0	0	7.93333	0	0	104	55	1.89091
Male	44	no	Hypopharynx	Hypopharynx	pyriform sinus	T1	early	０、１	+	N1	1	1	M0	III	late	３	3	125	500	chemo+exRT	CRT	1	1	73.9	1	1	50	58	0.862069
Female	90	yes	Oropharynx	Oropharynx	oropharynx (Anterior wall/base of tongue)	T2	early	０、１	+	N1	2	1	M0	III	late	３	3	0	0	exRT	CRT	0	0	28.6667	1	1	17	6	2.83333
Male	75	yes	Larynx	Larynx	supraglottis	T2	early	０、１	+	N1	2	1	M0	IV A	late	４	4	250	1000	chemo+exRT	CRT	1	1	42.5	1	1	12	7	1.71429
Male	79	yes	Larynx	Larynx	supraglottis	T2	early	０、１	+	N1	2	1	M0	III	late	３	3		900	exRT	CRT	0	1	19.4667	0	1	14	9	1.55556
Female	45	no	Oral cavity	Oral cavity	buccal mucosa	T2	early	０、１	+	N1	2	1	M0	III	late	３	3	0	500	ope	surgery	0	1	7.46667	0	1	11	10	1.1
Male	87	yes	Hypopharynx	Hypopharynx	posterior pharyngeal wall	T2	early	０、１	+	N1	2	1	M0	III	late	３	3	70	600		other	0	0	2.96667	0	0	15	10	1.5
Male	81	yes	Hypopharynx	Hypopharynx	pyriform sinus	T2	early	０、１	+	N1	2	1	M0	III	late	３	3		2000	chemo+exRT	CRT	0	0	17.6667	0	0	19	10	1.9
Male	79	yes	Larynx	Larynx	supraglottis	T2	early	０、１	+	N1	2	1	M0	III	late	３	3	60	900	chemo+exRT	CRT	1	1	32.0667	1	1	22	10	2.2
Male	63	no	Oropharynx	Oropharynx	oropharynx (Superior wall)	T2	early	０、１	+	N1	2	1	M0	III	late	３	3	30	1290	ope→exRT	surgery	0	1	16.3	0	1	21	11	1.90909
Male	86	yes	Oropharynx	Oropharynx	oropharynx (Lateral wall/tonsil)	T2	early	０、１	+	N1	2	1	M0	III	late	３	3		500	ope	surgery	1	1	30.3333	1	1	23	11	2.09091
Male	77	yes	Hypopharynx	Hypopharynx	pyriform sinus	T2	early	０、１	+	N1	2	1	M0	III	late	３	3	100	1000	ope	surgery	0	0	16.3333	0	0	18	12	1.5
Male	67	yes	Larynx	Larynx	supraglottis	T2	early	０、１	+	N1	2	1	M0	III	late	３	3	30	1760	chemo+exRT	CRT	1	1	70.4333	1	1	14	13	1.07692
Male	50	no	Oropharynx	Oropharynx	oropharynx (Lateral wall/tonsillar pillar)	T2	early	０、１	+	N1	2	1	M0	III	late	３	3	150	900	ope	surgery	1	1	88.1333	1	1	26	13	2
Male	59	no	Hypopharynx	Hypopharynx	pyriform sinus	T2	early	０、１	+	N1	2	1	M0	III	late	３	3	200	800	chemo+exRT	CRT	1	1	26.9	1	1	16	14	1.14286
Male	63	no	Hypopharynx	Hypopharynx	pyriform sinus	T2	early	０、１	+	N1	2	1	M0	III	late	３	3	130	900	chemo+exRT	CRT	1	1	74.8667	1	1	19	15	1.26667
Male	70	yes	Oropharynx	Oropharynx	oropharynx (Lateral wall/tonsil)	T2	early	０、１	+	N1	2	1	M0	III	late	３	3	175	2500	chemo+exRT	CRT	1	1	54.7667	1	1	19	15	1.26667
Male	71	yes	Hypopharynx	Hypopharynx	posterior pharyngeal wall	T2	early	０、１	+	N1	2	1	M0	III	late	３	3		250	chemo+exRT	CRT	0	1	48.4333	1	1	25	15	1.66667
Male	78	yes	Hypopharynx	Hypopharynx	pyriform sinus	T2	early	０、１	+	N1	2	1	M0	III	late	３	3	18	800	chemo+exRT	CRT	1	1	32.4667	1	1	26	15	1.73333
Male	66	yes	Oropharynx	Oropharynx	oropharynx (Superior wall)	T2	early	０、１	+	N1	2	1	M0	III	late	３	3	60	0	chemo+exRT→chemo	CRT	0	0	12.8667	0	0	17	16	1.0625
Male	72	yes	Larynx	Larynx	supraglottis	T2	early	０、１	+	N1	2	1	M0	III	late	３	3	0	1900		other	0	1	16.1	0	1	17	16	1.0625
Male	71	yes	Oropharynx	Oropharynx	oropharynx (Lateral wall/tonsil)	T2	early	０、１	+	N1	2	1	M0	III	late	３	3	135	1440	chemo+exRT→ope	CRT	0	1	7.03333	0	1	24	18	1.33333
Male	64	no	Hypopharynx	Hypopharynx	pyriform sinus	T2	early	０、１	+	N1	2	1	M0	III	late	３	3	40	1500	chemo+exRT	CRT	1	1	83.9667	1	1	21	20	1.05
Male	70	yes	Oropharynx	Oropharynx	oropharynx (Lateral wall/tonsil)	T2	early	０、１	+	N1	2	1	M0	III	late	３	3		860	exRT	CRT	1	1	30.9333	1	1	22	20	1.1
Female	62	no	Oropharynx	Oropharynx	oropharynx (Lateral wall/tonsil)	T2	early	０、１	+	N1	2	1	M0	III	late	３	3	0	100	exRT	CRT	0	0	19.9	0	0	25	21	1.19048
Male	74	yes	Oropharynx	Oropharynx	oropharynx (Lateral wall/tonsil)	T2	early	０、１	+	N1	2	1	M0	III	late	３	3	10	0	chemo+exRT	CRT	1	1	44	1	1	25	21	1.19048
Male	66	yes	Oropharynx	Oropharynx	oropharynx (Lateral wall/tonsil)	T2	early	０、１	+	N1	2	1	M0	III	late	３	3	0	0	chemo+exRT	CRT	1	1	94.2	1	1	26	22	1.18182
Female	48	no	Oropharynx	Oropharynx	oropharynx (Superior wall)	T2	early	０、１	+	N1	2	1	M0	III	late	３	3	117	840	chemo+exRT	CRT	0	0	10.1	0	0	33	22	1.5
Male	65	no	Oropharynx	Oropharynx	oropharynx (Lateral wall/tonsil)	T2	early	０、１	+	N1	2	1	M0	III	late	３	3	120	600	chemo+exRT	CRT	1	1	32.6667	1	1	24	23	1.04348
Male	65	no	Larynx	Larynx	supraglottis	T2	early	０、１	+	N1	2	1	M0	III	late	３	3	90	1800		other	0	1	10.4333	0	1	31	23	1.34783
Male	81	yes	Oral cavity	Oral cavity	tongue	T2	early	０、１	+	N1	2	1	M0	III	late	３	3	5	0	ope	surgery	0	1	43.5	1	1	39	23	1.69565
Male	56	no	Oral cavity	Oral cavity	tongue	T2	early	０、１	+	N1	2	1	M0	III	late	３	3	36	540	ope	surgery	1	1	45.6667	1	1	32	35	0.914286
Female	49	no	Oral cavity	Oral cavity	lower alveolus and gingiva	T2	early	０、１	+	N1	2	1	M0	III	late	３	3	0	600	ope	surgery	0	0	17.9	0	0	32	36	0.888889
Male	67	yes	Oral cavity	Oral cavity	floor of mouth	T2	early	０、１	+	N1	2	1	M0	III	late	３	3	141	940	ope	surgery	1	1	32.6333	1	1	85	36	2.36111
Male	70	yes	Oropharynx	Oropharynx	oropharynx (Posterior wall)	T2	early	０、１	+	N1	2	1	M0	III	late	３	3	350	1950	chemo+exRT→chemo	CRT	1	1	42	1	1	118	36	3.27778
Male	51	no	Oropharynx	Oropharynx	oropharynx (Lateral wall/tonsil)	T2	early	０、１	+	N1	2	1	M0	III	late	３	3	60	1000	chemo+exRT	CRT	1	1	82.8333	1	1	25	37	0.675676
Male	60	no	Oral cavity	Oral cavity	tongue	T2	early	０、１	+	N1	2	1	M0	III	late	３	3	65	750	ope	surgery	1	1	24.5667	1	1	29	37	0.783784
Male	70	yes	Hypopharynx	Hypopharynx	pyriform sinus	T2	early	０、１	+	N1	2	1	M0	III	late	３	3	60	300	chemo+exRT	CRT	0	0	10.5	0	0	65	43	1.51163
Male	67	yes	Larynx	Larynx	supraglottis	T2	early	０、１	+	N1	2	1	M0	III	late	３	3	90	1200	chemo+exRT	CRT	1	1	45.6	1	1	35	45	0.777778
Male	68	yes	Hypopharynx	Hypopharynx	posterior pharyngeal wall	T3	late	０、１	+	N1	3	1	M0	III	late	３	3	150	1200	chemo+exRT→ope	CRT	0	0	44.7	1	1	13	7	1.85714
Male	72	yes	Hypopharynx	Hypopharynx	pyriform sinus	T3	late	０、１	+	N1	3	1	M0	III	late	３	3	120	1200	exRT	CRT	1	1	29.4	1	1	13	7	1.85714
Male	74	yes	Oropharynx	Oropharynx	oropharynx (Lateral wall/tonsil)	T3	late	０、１	+	N1	3	1	M0	III	late	３	3	189	1190	chemo+exRT	CRT	1	1	42.6333	1	1	16	8	2
Male	52	no	Larynx	Larynx	supraglottis	T3	late	０、１	+	N1	3	1	M0	III	late	３	3	132	1320	ope→exRT	surgery	0	1	42.1667	1	1	11	9	1.22222
Male	78	yes	Larynx	Larynx	glottis	T3	late	０、１	+	N1	3	1	M0	III	late	３	3	1140	120	ope	surgery	0	1	16.8333	0	1	15	10	1.5
Male	69	yes	Oropharynx	Oropharynx	oropharynx (Lateral wall/tonsillar pillar)	T3	late	０、１	+	N1	3	1	M0	III	late	３	3	102	1400	ope	surgery	1	1	68.4333	1	1	19	11	1.72727
Male	52	no	Larynx	Larynx	pyriform sinus	T3	late	０、１	+	N1	3	1	M0	III	late	３	3	40	880	chemo+exRT→chemo	CRT	0	0	15.3	0	0	25	12	2.08333
Male	66	yes	Hypopharynx	Hypopharynx	pyriform sinus	T3	late	０、１	+	N1	3	1	M0	III	late	３	3	45	840	chemo	other	0	0	13.9667	0	0	37	12	3.08333
Male	75	yes	Larynx	Larynx	supraglottis	T3	late	０、１	+	N1	3	1	M0	III	late	３	3	0	1200	chemo+exRT→chemo	CRT	1	1	35.2333	1	1	13	13	1
Male	64	no	Larynx	Larynx	glottis	T3	late	０、１	+	N1	3	1	M0	III	late	３	3	4	1000	chemo+exRT	CRT	0	1	10.7	0	1	18	14	1.28571
Male	69	yes	Hypopharynx	Hypopharynx	postcricoid	T3	late	０、１	+	N1	3	1	M0	III	late	３	3	400	0	chemo+exRT	CRT	0	1	5.2	0	1	33	15	2.2
Male	69	yes	Larynx	Larynx	supraglottis	T3	late	０、１	+	N1	3	1	M0	III	late	３	3	90	700	chemo+exRT	CRT	1	1	38.0333	1	1	20	17	1.17647
Male	63	no	Hypopharynx	Hypopharynx	postcricoid	T3	late	０、１	+	N1	3	1	M0	III	late	３	3	100	150	chemo+exRT	CRT	1	1	91.2	1	1	24	17	1.41176
Male	64	no	Oropharynx	Oropharynx	oropharynx (Posterior wall)	T3	late	０、１	+	N1	3	1	M0	III	late	３	3	88	880	chemo+exRT	CRT	1	1	64.1333	1	1	49	19	2.57895
Male	71	yes	Oral cavity	Oral cavity	buccal mucosa	T3	late	０、１	+	N1	3	1	M0	III	late	３	3	75	1200	ope	surgery	1	1	39.7	1	1	28	20	1.4
Male	68	yes	Oral cavity	Oral cavity	tongue	T3	late	０、１	+	N1	3	1	M0	III	late	３	3	80	900	ope	surgery	0	1	15.1	0	1	62	23	2.69565
Male	64	no	Oropharynx	Oropharynx	oropharynx (Posterior wall)	T3	late	０、１	+	N1	3	1	M0	III	late	３	3	128	1200	chemo+exRT	CRT	1	1	51.1667	1	1	36	27	1.33333
Male	84	yes	Larynx	Larynx	glottis	T3	late	０、１	+	N1	3	1	M0	III	late	３	3	50	825	exRT	CRT	1	1	30.1	1	1	31	35	0.885714
Female	73	yes	Oral cavity	Oral cavity	buccal mucosa	T3	late	０、１	+	N1	3	1	M0	III	late	３	3	0	0	ope	surgery	1	1	75.3667	1	1	31	40	0.775
Male	76	yes	Hypopharynx	Hypopharynx	pyriform sinus	T4a	late	２，３	+	N2a	4	2	M0	IV A	late	４	4	110	900	chemo+exRT	CRT	1	1	66.8333	1	1	19	20	0.95
Male	66	yes	Oropharynx	Oropharynx	oropharynx (Lateral wall/tonsillar pillar)	T1	early	２，３	+	N2a	1	2	M0	IV A	late	４	4	150	800	chemo+exRT	CRT	1	1	35.4667	1	1	23	9	2.55556
Male	65	no	Oropharynx	Oropharynx	oropharynx (Lateral wall/tonsil)	T1	early	２，３	+	N2a	1	2	M0	IV A	late	４	4	0	800	chemo+exRT	CRT	1	1	59.4667	1	1	19	11	1.72727
Male	42	no	Oropharynx	Oropharynx	oropharynx (Lateral wall/tonsil)	T1	early	２，３	+	N2a	1	2	M0	IV A	late	４	4	15	750	ope→exRT	surgery	1	1	38.8667	1	1	15	13	1.15385
Male	78	yes	Oropharynx	Oropharynx	oropharynx (Lateral wall/tonsil)	T1	early	２，３	+	N2a	1	2	M0	IV A	late	４	4	50	0	exRT	CRT	1	1	31.5667	1	1	21	14	1.5
Female	63	no	Oropharynx	Oropharynx	oropharynx (Lateral wall/tonsil)	T1	early	２，３	+	N2a	1	2	M0	IV A	late	４	4	0	0	chemo+exRT	CRT	1	1	43.5667	1	1	21	18	1.16667
Male	64	no	Hypopharynx	Hypopharynx	posterior pharyngeal wall	T1	early	２，３	+	N2a	1	2	M0	IV A	late	４	4	40	1200	chemo+exRT	CRT	1	1	32.4333	1	1	22	21	1.04762
Male	67	yes	Oropharynx	Oropharynx	oropharynx (Anterior wall/base of tongue)	T1	early	２，３	+	N2a	1	2	M0	IV A	late	４	4	25	0	ope→exRT	surgery	1	1	27.8667	1	1	22	21	1.04762
Male	77	yes	Larynx	Larynx	supraglottis	T2	early	２，３	+	N2a	2	2	M0	IV A	late	４	4	277	1800	exRT	CRT	1	1	32	1	1	23	8	2.875
Male	63	no	Oropharynx	Oropharynx	oropharynx (Lateral wall/tonsil)	T2	early	２，３	+	N2a	2	2	M0	IV A	late	４	4	84	820	chemo+exRT	CRT	1	1	34.7333	1	1	18	14	1.28571
Male	69	yes	Oropharynx	Oropharynx	oropharynx (Anterior wall/base of tongue)	T2	early	２，３	+	N2a	2	2	M0	IV A	late	４	4	20	900	chemo+exRT	CRT	1	1	93.7667	1	1	27	19	1.42105
Male	59	no	Oropharynx	Oropharynx	oropharynx (Lateral wall/tonsil)	T2	early	２，３	+	N2a	2	2	M0	IV A	late	４	4	5	0	chemo+exRT	CRT	1	1	31.5333	1	1	16	22	0.727273
Male	38	no	Oropharynx	Oropharynx	oropharynx (Posterior wall)	T3	late	２，３	+	N2a	3	2	M0	IV A	late	４	4	15	90	chemo+exRT	CRT	1	1	40.2333	1	1	25	57	0.438596
Male	57	no	Hypopharynx	Hypopharynx	pyriform sinus	T4a	late	２，３	+	N2b	4	2	M0	IV A	late	４	4	76	760	chemo+exRT→chemo	CRT	0	0	13.9333	0	0	16	7	2.28571
Male	74	yes	Oral cavity	Oral cavity	tongue	T4a	late	２，３	+	N2b	4	2	M0	IV A	late	４	4			ope→exRT	surgery	0	1	4.33333	0	1	13	8	1.625
Male	80	yes	Oropharynx	Oropharynx	oropharynx (Lateral wall/tonsil)	T4a	late	２，３	+	N2b	4	2	M0	IV A	late	４	4	180	820		other	0	0	0.7	0	0	16	8	2
Male	80	yes	Hypopharynx	Hypopharynx	pyriform sinus	T4a	late	２，３	+	N2b	4	2	M0	IV A	late	４	4	240	1800		other	0	0	4	0	0	28	8	3.5
Male	66	yes	Hypopharynx	Hypopharynx	pyriform sinus	T4a	late	２，３	+	N2b	4	2	M0	IV B	late	４	4	135	900	chemo+exRT	CRT	1	1	67.0333	1	1	18	9	2
Male	65	no	Oropharynx	Oropharynx	oropharynx (Anterior wall/vallecula)	T4a	late	２，３	+	N2b	4	2	M0	IV A	late	４	4	27	1200	chemo+exRT	CRT	1	1	81.8667	1	1	16	10	1.6
Male	57	no	Hypopharynx	Hypopharynx	pyriform sinus	T4a	late	２，３	+	N2b	4	2	M0	IV A	late	４	4	144	0	chemo+exRT→ope	CRT	0	0	71.0667	1	1	17	11	1.54545
Male	67	yes	Oropharynx	Oropharynx	oropharynx (Lateral wall/tonsillar pillar)	T4a	late	２，３	+	N2b	4	2	M0	IV A	late	４	4	175	1000	chemo+exRT	CRT	0	1	46.7	1	1	24	11	2.18182
Male	64	no	Hypopharynx	Hypopharynx	pyriform sinus	T4a	late	２，３	+	N2b	4	2	M0	IV A	late	４	4	600	920	chemo+exRT	CRT	0	0	7.1	0	0	27	11	2.45455
Female	64	no	Hypopharynx	Hypopharynx	posterior pharyngeal wall	T4a	late	２，３	+	N2b	4	2	M0	IV A	late	４	4	0	150	chemo+exRT	CRT	1	1	114.833	1	1	14	12	1.16667
Male	68	yes	Hypopharynx	Hypopharynx	pyriform sinus	T4a	late	２，３	+	N2b	4	2	M0	IV A	late	４	4	100	900	chemo+exRT	CRT	0	1	18.6333	0	1	18	13	1.38462
Male	65	no	Oral cavity	Oral cavity	tongue	T4a	late	２，３	+	N2b	4	2	M0	IV A	late	４	4	80	1700	ope→chemo+exRT	surgery	0	0	7.46667	0	0	21	14	1.5
Male	74	yes	Hypopharynx	Hypopharynx	pyriform sinus	T4a	late	２，３	+	N2b	4	2	M0	IV A	late	４	4	45	840	chemo+exRT	CRT	1	1	81.6333	1	1	35	15	2.33333
Male	39	no	Hypopharynx	Hypopharynx	posterior pharyngeal wall	T4a	late	２，３	+	N2b	4	2	M0	IV A	late	４	4	55	35	exRT→ope	surgery	0	0	25.3667	1	1	19	16	1.1875
Male	67	yes	Oropharynx	Oropharynx	oropharynx (Posterior wall)	T4a	late	２，３	+	N2b	4	2	M0	IV A	late	４	4	120	1600	chemo+exRT	CRT	1	1	45.4333	1	1	30	16	1.875
Male	85	yes	Hypopharynx	Hypopharynx	pyriform sinus	T4a	late	２，３	+	N2b	4	2	M0	IV A	late	４	4	30	1000		other	0	0	5.36667	0	0	25	17	1.47059
Male	63	no	Oropharynx	Oropharynx	oropharynx (Lateral wall/tonsil)	T4a	late	２，３	+	N2b	4	2	M0	IV A	late	４	4	1200	80	chemo+exRT	CRT	0	1	16.4	0	1	17	18	0.944444
Male	76	yes	Oropharynx	Oropharynx	oropharynx (Anterior wall/base of tongue)	T4a	late	２，３	+	N2b	4	2	M0	IV A	late	４	4	168	250		other	0	0	3.06667	0	0	29	18	1.61111
Female	58	no	Oral cavity	Oral cavity	tongue	T4a	late	２，３	+	N2b	4	2	M0	IV A	late	４	4	90	0	chemo→ope→chemo+exRT	surgery	0	0	16.8333	0	0	17	19	0.894737
Male	62	no	Hypopharynx	Hypopharynx	pyriform sinus	T4a	late	２，３	+	N2b	4	2	M0	IV A	late	４	4	42	880	chemo+exRT	CRT	0	0	10.2333	0	0	21	20	1.05
Male	57	no	Hypopharynx	Hypopharynx	pyriform sinus	T4a	late	２，３	+	N2b	4	2	M0	IV A	late	４	4	175	2800	chemo+exRT	CRT	1	1	104.767	1	1	20	24	0.833333
Male	62	no	Hypopharynx	Hypopharynx	pyriform sinus	T4a	late	２，３	+	N2b	4	2	M0	IV A	late	４	4	84	1800	chemo→ope→exRT	surgery	1	1	43.2	1	1	40	25	1.6
Male	69	yes	Hypopharynx	Hypopharynx	pyriform sinus	T4a	late	２，３	+	N2b	4	2	M0	IV A	late	４	4	70	2000	chemo+exRT	CRT	0	0	16.5333	0	0	42	25	1.68
Male	66	yes	Hypopharynx	Hypopharynx	pyriform sinus	T4a	late	２，３	+	N2b	4	2	M0	IV A	late	４	4	24	1600	chemo+exRT	CRT	0	0	11.3333	0	0	41	31	1.32258
Male	83	yes	Oral cavity	Oral cavity	tongue	T4a	late	２，３	+	N2b	4	2	M0	IV A	late	４	4	50	2750	chemo	other	0	0	9.33333	0	0	53	38	1.39474
Male	74	yes	Oral cavity	Oral cavity	tongue	T4a	late	２，３	+	N2b	4	2	M0	IV A	late	４	4	70	1060	ope→exRT	surgery	0	1	67.0333	1	1	48	54	0.888889
Male	63	no	Hypopharynx	Hypopharynx	pyriform sinus	T4a	late	２，３	+	N2b	4	2	M0	IV A	late	４	4	80	1600	ope→exRT	surgery	1	1	53.1333	1	1	76	94	0.808511
Male	68	yes	Oropharynx	Oropharynx	oropharynx (Lateral wall/tonsil)	T4b	late	２，３	+	N2b	4	2	M0	IV B	late	４	4	80	800	chemo+exRT	CRT	1	1	54.7667	1	1	14	6	2.33333
Male	73	yes	Hypopharynx	Hypopharynx	posterior pharyngeal wall	T4b	late	２，３	+	N2b	4	2	M0	IV B	late	４	4	250	100	chemo+exRT	CRT	0	1	10.4	0	1	20	9	2.22222
Male	69	yes	Oropharynx	Oropharynx	oropharynx (Lateral wall/tonsil)	T4b	late	２，３	+	N2b	4	2	M0	IV B	late	４	4	120	490	chemo+exRT	CRT	1	1	43.7667	1	1	12	11	1.09091
Male	69	yes	Oropharynx	Oropharynx	oropharynx (Lateral wall/tonsil)	T4b	late	２，３	+	N2b	4	2	M0	IV B	late	４	4	60	0	chemo+exRT	CRT	0	0	10.5	0	0	15	11	1.36364
Male	56	no	Hypopharynx	Hypopharynx	posterior pharyngeal wall	T4b	late	２，３	+	N2b	4	2	M0	IV B	late	４	4	185	150	chemo+exRT→ope	CRT	0	0	22.7333	0	0	20	12	1.66667
Female	78	yes	Oropharynx	Oropharynx	oropharynx (Lateral wall/tonsil)	T4b	late	２，３	+	N2b	4	2	M0	IV B	late	４	4	0	0	chemo+exRT	CRT	0	0	5.9	0	0	23	12	1.91667
Male	65	no	Oropharynx	Oropharynx	oropharynx (Lateral wall/tonsil)	T4b	late	２，３	+	N2b	4	2	M0	IV A	late	４	4		2280	chemo+exRT	CRT	1	1	57.6	1	1	29	16	1.8125
Male	62	no	Oropharynx	Oropharynx	oropharynx (Lateral wall/tonsil)	T4b	late	２，３	+	N2b	4	2	M0	IV B	late	４	4	1200	0	chemo+exRT→chemo	CRT	1	1	56.8667	1	1	37	16	2.3125
Male	61	no	Oropharynx	Oropharynx	oropharynx (Lateral wall/tonsil)	T4b	late	２，３	+	N2b	4	2	M0	IV B	late	４	4	68	1360	chemo+exRT→chemo	CRT	1	1	76.3	1	1	53	41	1.29268
Male	53	no	Oropharynx	Oropharynx	oropharynx (Lateral wall/tonsil)	T4b	late	２，３	+	N2b	4	2	M0	IV B	late	４	4	0	700	chemo+exRT→chemo	CRT	1	1	95.4	1	1	39	58	0.672414
Male	64	no	Hypopharynx	Hypopharynx	pyriform sinus	T1	early	２，３	+	N2b	1	2	M0	IV A	late	４	4	100	2500	chemo+exRT	CRT	1	1	42.1667	1	1	11	12	0.916667
Female	73	yes	Oropharynx	Oropharynx	oropharynx (Anterior wall/base of tongue)	T1	early	２，３	+	N2b	1	2	M0	IV A	late	４	4	0	1590	chemo+exRT	CRT	1	1	75.1333	1	1	23	13	1.76923
Male	53	no	Oropharynx	Oropharynx	oropharynx (Lateral wall/tonsil)	T1	early	２，３	+	N2b	1	2	M0	IV A	late	４	4	65	850	ope→chemo+exRT	surgery	1	1	38.6	1	1	18	14	1.28571
Male	44	no	Oropharynx	Oropharynx	oropharynx (Lateral wall/tonsil)	T1	early	２，３	+	N2b	1	2	M0	IV A	late	４	4	140	1160	ope→exRT→chemo	surgery	1	1	35.0667	1	1	15	15	1
Male	63	no	Hypopharynx	Hypopharynx	pyriform sinus	T1	early	２，３	+	N2b	1	2	M0	IV A	late	４	4	67	0	chemo+exRT	CRT	1	1	61.0333	1	1	20	15	1.33333
Male	75	yes	Hypopharynx	Hypopharynx	pyriform sinus	T1	early	２，３	+	N2b	1	2	M0	IV A	late	４	4	50	450	chemo+exRT	CRT	0	0	40.1667	1	1	22	15	1.46667
Male	70	yes	Hypopharynx	Hypopharynx	pyriform sinus	T1	early	２，３	+	N2b	1	2	M0	IV A	late	４	4	60	800	chemo+exRT→chemo	CRT	0	0	19.4667	0	0	23	18	1.27778
Male	68	yes	Hypopharynx	Hypopharynx	pyriform sinus	T2	early	２，３	+	N2b	2	2	M0	IV A	late	４	4	80	940	chemo+exRT	CRT	1	1	89.1333	1	1	14	6	2.33333
Male	80	yes	Oropharynx	Oropharynx	oropharynx (Lateral wall/tonsil)	T2	early	２，３	+	N2b	2	2	M0	IV A	late	４	4	100	4000		other	0	0	7.4	0	0	20	6	3.33333
Male	43	no	Oropharynx	Oropharynx	oropharynx (Lateral wall/tonsillar fossa)	T2	early	２，３	+	N2b	2	2	M0	IV A	late	４	4	50	0	chemo+exRT	CRT	1	1	72.2667	1	1	14	9	1.55556
Male	60	no	Larynx	Larynx	supraglottis	T2	early	２，３	+	N2b	2	2	M0	IV A	late	４	4	25	720	chemo+exRT→ope	CRT	1	1	43.3	1	1	15	9	1.66667
Male	71	yes	Oropharynx	Oropharynx	oropharynx (Lateral wall/tonsil)	T2	early	２，３	+	N2b	2	2	M0	IV A	late	４	4	110	900	chemo+exRT	CRT	1	1	33.8667	1	1	15	9	1.66667
Female	68	yes	Hypopharynx	Hypopharynx	postcricoid	T2	early	２，３	+	N2b	2	2	M0	IV A	late	４	4	38	0	chemo+exRT	CRT	1	1	62.3333	1	1	17	9	1.88889
Male	71	yes	Hypopharynx	Hypopharynx	posterior pharyngeal wall	T2	early	２，３	+	N2b	2	2	M0	IV A	late	４	4	120	400	chemo+exRT	CRT	0	1	34.5333	1	1	24	9	2.66667
Male	69	yes	Hypopharynx	Hypopharynx	pyriform sinus	T2	early	２，３	+	N2b	2	2	M0	IV A	late	４	4		0	chemo+exRT	CRT	0	1	19.8	0	1	13	10	1.3
Male	61	no	Oropharynx	Oropharynx	oropharynx (Lateral wall/tonsil)	T2	early	２，３	+	N2b	2	2	M0	IV A	late	４	4	156	1600	chemo+exRT	CRT	1	1	30	1	1	16	11	1.45455
Male	48	no	Hypopharynx	Hypopharynx	pyriform sinus	T2	early	２，３	+	N2b	2	2	M0	IV A	late	４	4	75	560	chemo+exRT	CRT	0	0	27.2667	1	1	18	11	1.63636
Male	65	no	Oropharynx	Oropharynx	oropharynx (Anterior wall/base of tongue)	T2	early	２，３	+	N2b	2	2	M0	IV A	late	４	4	120	1260	chemo+exRT	CRT	0	1	24.6333	1	1	14	12	1.16667
Female	75	yes	Hypopharynx	Hypopharynx	pyriform sinus	T2	early	２，３	+	N2b	2	2	M0	IV A	late	４	4	155	0	chemo+exRT	CRT	0	0	35.9333	1	1	16	12	1.33333
Male	65	no	Hypopharynx	Hypopharynx	pyriform sinus	T2	early	２，３	+	N2b	2	2	M0	IV A	late	４	4	60	800	chemo+exRT	CRT	0	0	26.9	1	1	22	12	1.83333
Male	63	no	Hypopharynx	Hypopharynx	pyriform sinus	T2	early	２，３	+	N2b	2	2	M0	IV A	late	４	4	40	600	chemo+exRT	CRT	1	1	92.6333	1	1	24	12	2
Male	52	no	Hypopharynx	Hypopharynx	pyriform sinus	T2	early	２，３	+	N2b	2	2	M0	IV A	late	４	4	40	880	chemo+exRT→chemo	CRT	0	0	13.1333	0	0	25	12	2.08333
Male	67	yes	Oropharynx	Oropharynx	oropharynx (Lateral wall/tonsil)	T2	early	２，３	+	N2b	2	2	M0	IV A	late	４	4	0	900	chemo+exRT	CRT	1	1	63.3333	1	1	15	13	1.15385
Female	84	yes	Larynx	Larynx	supraglottis	T2	early	２，３	+	N2b	2	2	M0	IV A	late	４	4	0	1200		other	0	0	6.5	0	0	19	13	1.46154
Male	70	yes	Hypopharynx	Hypopharynx	pyriform sinus	T2	early	２，３	+	N2b	2	2	M0	IV A	late	４	4	100	1000	chemo+exRT→ope	CRT	1	1	33.6667	1	1	13	14	0.928571
Female	58	no	Oral cavity	Oral cavity	floor of mouth	T2	early	２，３	+	N2b	2	2	M0	IV A	late	４	4	10	1110	ope	surgery	1	1	58.2	1	1	16	14	1.14286
Male	56	no	Oral cavity	Oral cavity	tongue	T2	early	２，３	+	N2b	2	2	M0	IV A	late	４	4	45	750	chemo→ope→exRT	surgery	1	1	25.1	1	1	16	16	1
Male	65	no	Larynx	Larynx	supraglottis	T2	early	２，３	+	N2b	2	2	M0	IV A	late	４	4				other	0	1	2.96667	0	1	21	16	1.3125
Female	60	no	Oral cavity	Oral cavity	tongue	T2	early	２，３	+	N2b	2	2	M0	IV A	late	４	4	120	2000	ope→exRT	surgery	1	1	69.2667	1	1	14	18	0.777778
Male	65	no	Hypopharynx	Hypopharynx	pyriform sinus	T2	early	２，３	+	N2b	2	2	M0	IV A	late	４	4	80	2000	chemo+exRT	CRT	0	1	9.63333	0	1	25	18	1.38889
Male	65	no	Larynx	Larynx	supraglottis	T2	early	２，３	+	N2b	2	2	M0	IV A	late	４	4	133	445	chemo+exRT→chemo	CRT	0	0	35.8333	1	1	26	18	1.44444
Female	61	no	Oropharynx	Oropharynx	oropharynx (Lateral wall/tonsil)	T2	early	２，３	+	N2b	2	2	M0	IV A	late	４	4	40	0	chemo+exRT	CRT	1	1	44.1	1	1	24	19	1.26316
Female	79	yes	Oral cavity	Oral cavity	tongue	T2	early	２，３	+	N2b	2	2	M0	IV A	late	４	4	0	0	ope	surgery	0	0	6.3	0	0	26	19	1.36842
Male	61	no	Oropharynx	Oropharynx	oropharynx (Anterior wall/vallecula)	T2	early	２，３	+	N2b	2	2	M0	IV A	late	４	4	190	760	chemo+exRT	CRT	1	1	85.1667	1	1	25	22	1.13636
Male	62	no	Oropharynx	Oropharynx	oropharynx (Lateral wall/tonsil)	T2	early	２，３	+	N2b	2	2	M0	IV A	late	４	4	0	0	chemo+exRT	CRT	1	1	62.7333	1	1	22	23	0.956522
Male	71	yes	Oropharynx	Oropharynx	oropharynx (Anterior wall/base of tongue)	T2	early	２，３	+	N2b	2	2	M0	IV A	late	４	4	0	3000	chemo+exRT	CRT	0	1	30.5333	1	1	26	23	1.13043
Male	58	no	Oropharynx	Oropharynx	oropharynx (Lateral wall/tonsillar pillar)	T2	early	２，３	+	N2b	2	2	M0	IV A	late	４	4	120	800	ope→exRT	surgery	1	1	101.967	1	1	36	24	1.5
Male	72	yes	Hypopharynx	Hypopharynx		T2	early	２，３	+	N2b	2	2	M0	IV A	late	４	4	200	800	chemo+exRT	CRT	1	1	37.5	1	1	23	25	0.92
Male	73	yes	Oral cavity	Oral cavity	retromolar trigone	T2	early	２，３	+	N2b	2	2	M0	IV A	late	４	4	0	900	exRT	CRT	0	1	18.2667	0	1	39	25	1.56
Male	60	no	Hypopharynx	Hypopharynx	pyriform sinus	T2	early	２，３	+	N2b	2	2	M0	IV A	late	４	4	60	800	chemo+exRT	CRT	1	1	78.8	1	1	58	27	2.14815
Male	39	no	Oropharynx	Oropharynx	oropharynx (Anterior wall/base of tongue)	T2	early	２，３	+	N2b	2	2	M0	IV A	late	４	4	0	400	chemo+exRT	CRT	1	1	64.9333	1	1	24	28	0.857143
Male	60	no	Oropharynx	Oropharynx	oropharynx (Lateral wall/tonsil)	T2	early	２，３	+	N2b	2	2	M0	IV A	late	４	4	70	1600	ope→chemo+exRT	surgery	1	1	62.8667	1	1	26	31	0.83871
Male	59	no	Hypopharynx	Hypopharynx	pyriform sinus	T2	early	２，３	+	N2b	2	2	M0	IV A	late	４	4	100	800	chemo+exRT	CRT	0	1	21.9667	0	1	25	32	0.78125
Male	62	no	Oropharynx	Oropharynx	oropharynx (Lateral wall/tonsil)	T2	early	２，３	+	N2b	2	2	M0	IV A	late	４	4	150	1050	chemo+exRT→chemo	CRT	0	0	31.3667	1	1	32	33	0.969697
Male	53	no	Oropharynx	Oropharynx	oropharynx (Lateral wall/tonsil)	T2	early	２，３	+	N2b	2	2	M0	IV A	late	４	4	140	1500	chemo+exRT	CRT	1	1	73.3333	1	1	16	34	0.470588
Male	59	no	Hypopharynx	Hypopharynx	pyriform sinus	T2	early	２，３	+	N2b	2	2	M0	IV A	late	４	4	110	1580	chemo+exRT	CRT	1	1	89.1	1	1	30	34	0.882353
Male	65	no	Hypopharynx	Hypopharynx	pyriform sinus	T2	early	２，３	+	N2b	2	2	M0	IV A	late	４	4	90	1000	chemo+exRT	CRT	1	1	27.2333	1	1	30	35	0.857143
Male	73	yes	Hypopharynx	Hypopharynx	pyriform sinus	T2	early	２，３	+	N2b	2	2	M0	IV A	late	４	4	162	810	chemo+exRT	CRT	1	1	63.1	1	1	42	36	1.16667
Male	69	yes	Larynx	Larynx	supraglottis	T2	early	２，３	+	N2b	2	2	M0	IV A	late	４	4	220	2000	chemo+exRT	CRT	0	1	58.2667	1	1	54	41	1.31707
Male	74	yes	Oropharynx	Oropharynx	oropharynx (Lateral wall/tonsil)	T2	early	２，３	+	N2b	2	2	M0	IV A	late	４	4	54	200	chemo+exRT	CRT	1	1	63.9	1	1	37	44	0.840909
Male	46	no	Oral cavity	Oral cavity	tongue	T2	early	２，３	+	N2b	2	2	M0	IV A	late	４	4		300	ope→exRT	surgery	1	1	91.7333	1	1	37	82	0.45122
Male	64	no	Oropharynx	Oropharynx	oropharynx (Lateral wall/tonsil)	T2	early	２，３	+	N2b	2	2	M0	IV A	late	４	4	60	2400	chemo+exRT	CRT	0	0	12.8333	0	0	76	109	0.697248
Female	57	no	Oropharynx	Oropharynx	oropharynx (Posterior wall)	T3	late	２，３	+	N2b	3	2	M0	IV A	late	４	4	100	0	chemo+exRT	CRT	1	1	58.5333	1	1	24	6	4
Male	73	yes	Hypopharynx	Hypopharynx	pyriform sinus	T3	late	２，３	+	N2b	3	2	M0	IV A	late	４	4	200	1000	chemo+exRT	CRT	0	1	23.4667	0	1	14	8	1.75
Male	56	no	Hypopharynx	Hypopharynx	pyriform sinus	T3	late	２，３	+	N2b	3	2	M0	IV A	late	４	4	108	720	chemo+exRT	CRT	0	1	33.9333	1	1	18	8	2.25
Male	62	no	Larynx	Larynx	supraglottis	T3	late	２，３	+	N2b	3	2	M0	IV A	late	４	4	98	1180	chemo+exRT	CRT	1	1	59.9667	1	1	18	8	2.25
Female	92	yes	Oral cavity	Oral cavity	tongue	T3	late	２，３	+	N2b	3	2	M0	IV A	late	４	4	0	0		other	0	0	4.26667	0	0	19	8	2.375
Female	68	yes	Oropharynx	Oropharynx	oropharynx (Lateral wall/tonsil)	T3	late	２，３	+	N2b	3	2	M0	IV A	late	４	4	0	50	chemo+exRT	CRT	0	1	27	1	1	14	9	1.55556
Male	63	no	Oropharynx	Oropharynx	posterior pharyngeal wall	T3	late	２，３	+	N2b	3	2	M0	IV A	late	４	4	87	580	chemo+exRT	CRT	0	0	16.5333	0	0	15	9	1.66667
Male	55	no	Oral cavity	Oral cavity	tongue	T3	late	２，３	+	N2b	3	2	M0	IV A	late	４	4	75	1050	ope→chemo+exRT	surgery	0	0	8.73333	0	0	14	10	1.4
Male	65	no	Hypopharynx	Hypopharynx	pyriform sinus	T3	late	２，３	+	N2b	3	2	M0	IV A	late	４	4	0	940	chemo+exRT	CRT	1	1	93.6	1	1	18	10	1.8
Male	57	no	Oropharynx	Oropharynx	oropharynx (Superior wall)	T3	late	２，３	+	N2b	3	2	M0	IV A	late	４	4	190	1700	ope	surgery	1	1	27.5333	1	1	17	11	1.54545
Male	70	yes	Larynx	Larynx	supraglottis	T3	late	２，３	+	N2b	3	2	M0	IV A	late	４	4	60	860	chemo+exRT	CRT	1	1	43.8	1	1	25	13	1.92308
Male	68	yes	Oropharynx	Oropharynx	oropharynx (Lateral wall/tonsil)	T3	late	２，３	+	N2b	3	2	M0	IV A	late	４	4	160	3150	chemo+exRT→ope	CRT	0	0	23.3333	0	0	16	14	1.14286
Male	62	no	Oropharynx	Oropharynx	oropharynx (Lateral wall/tonsillar pillar)	T3	late	２，３	+	N2b	3	2	M0	IV A	late	４	4	140	1600	chemo+exRT	CRT	0	0	12.2667	0	0	21	14	1.5
Male	67	yes	Larynx	Larynx	supraglottis	T3	late	２，３	+	N2b	3	2	M0	IV A	late	４	4	40	800	chemo+exRT	CRT	1	1	72.6	1	1	17	15	1.13333
Male	70	yes	Hypopharynx	Hypopharynx	pyriform sinus	T3	late	２，３	+	N2b	3	2	M0	IV A	late	４	4	100	1720	chemo+exRT→chemo→ope	CRT	1	1	31	1	1	23	15	1.53333
Male	76	yes	Hypopharynx	Hypopharynx	pyriform sinus	T3	late	２，３	+	N2b	3	2	M0	IV A	late	４	4	450	950	chemo+exRT	CRT	0	0	58.1	1	1	19	17	1.11765
Male	70	yes	Hypopharynx	Hypopharynx	pyriform sinus	T3	late	２，３	+	N2b	3	2	M0	IV A	late	４	4	70	900	chemo+exRT→chemo	CRT	0	0	52.2	1	1	31	18	1.72222
Male	75	yes	Larynx	Larynx	supraglottis	T3	late	２，３	+	N2b	3	2	M0	IV A	late	４	4	210	1100	chemo+exRT	CRT	1	1	36.1667	1	1	23	20	1.15
Male	58	no	Hypopharynx	Hypopharynx	pyriform sinus	T3	late	２，３	+	N2b	3	2	M0	IV A	late	４	4	285	1060	chemo+exRT	CRT	0	0	12.9	0	0	21	22	0.954545
Male	54	no	Oropharynx	Oropharynx	oropharynx (Anterior wall/base of tongue)	T3	late	２，３	+	N2b	3	2	M0	IV A	late	４	4	135	300	chemo+exRT→chemo	CRT	1	1	62.3333	1	1	22	22	1
Male	71	yes	Hypopharynx	Hypopharynx	pyriform sinus	T3	late	２，３	+	N2b	3	2	M0	IV A	late	４	4	102	1530	chemo+exRT	CRT	0	0	31.6667	1	1	27	24	1.125
Male	57	no	Hypopharynx	Hypopharynx	pyriform sinus	T3	late	２，３	+	N2b	3	2	M0	IV A	late	４	4	125	1600	chemo+exRT→ope	CRT	0	0	10.9	0	0	30	26	1.15385
Male	68	yes	Hypopharynx	Hypopharynx	pyriform sinus	T3	late	２，３	+	N2b	3	2	M0	IV A	late	４	4	120	1200	ope→chemo+exRT	surgery	0	0	6.03333	0	0	19	27	0.703704
Male	57	no	Hypopharynx	Hypopharynx	pyriform sinus	T3	late	２，３	+	N2b	3	2	M0	IV A	late	４	4	0	600	chemo+exRT	CRT	1	1	80.3	1	1	20	27	0.740741
Male	51	no	Hypopharynx	Hypopharynx	pyriform sinus	T3	late	２，３	+	N2b	3	2	M0	IV A	late	４	4	75	1110	chemo+exRT	CRT	1	1	105.133	1	1	33	30	1.1
Male	58	no	Oral cavity	Oral cavity	tongue	T4a	late	２，３	+	N2c	4	2	M0	IV A	late	４	4	150	900	chemo+exRT	CRT	0	0	7.56667	0	0	16	5	3.2
Male	48	no	Oropharynx	Oropharynx	oropharynx (Lateral wall/tonsil)	T4a	late	２，３	+	N2c	4	2	M0	IV A	late	４	4	120	1200	chemo+exRT	CRT	0	0	9.2	0	0	17	5	3.4
Male	52	no	Hypopharynx	Hypopharynx	pyriform sinus	T4a	late	２，３	+	N2c	4	2	M0	IV A	late	４	4	64	1280	chemo+exRT	CRT	0	0	9.5	0	0	16	7	2.28571
Male	69	yes	Hypopharynx	Hypopharynx	pyriform sinus	T4a	late	２，３	+	N2c	4	2	M0	IV A	late	４	4	100	1000	exRT	CRT	0	0	9.3	0	0	20	7	2.85714
Male	64	no	Hypopharynx	Hypopharynx	posterior pharyngeal wall	T4a	late	２，３	+	N2c	4	2	M0	IV A	late	４	4	360	400	chemo+exRT	CRT	0	0	8.13333	0	0	16	8	2
Male	81	yes	Hypopharynx	Hypopharynx	pyriform sinus	T4a	late	２，３	+	N2c	4	2	M0	IV A	late	４	4	120	200	ope	surgery	1	1	85.1	1	1	19	9	2.11111
Female	76	yes	Oropharynx	Oropharynx	oropharynx (Anterior wall/base of tongue)	T4a	late	２，３	+	N2c	4	2	M0	IV A	late	４	4	10	50	chemo+exRT	CRT	0	0	9.06667	0	0	26	9	2.88889
Male	55	no	Hypopharynx	Hypopharynx	pyriform sinus	T4a	late	２，３	+	N2c	4	2	M0	IV A	late	４	4	140	1750	chemo+exRT	CRT	0	0	9.4	0	0	22	10	2.2
Male	67	yes	Oral cavity	Oral cavity	tongue	T4a	late	２，３	+	N2c	4	2	M0	IV A	late	４	4	90	1350	chemo	other	0	0	9.4	0	0	24	11	2.18182
Male	72	yes	Larynx	Larynx	supraglottis	T4a	late	２，３	+	N2c	4	2	M0	IV A	late	４	4	100	1520	chemo+exRT	CRT	0	0	5.33333	0	0	26	11	2.36364
Male	47	no	Hypopharynx	Hypopharynx	pyriform sinus	T4a	late	２，３	+	N2c	4	2	M0	IV A	late	４	4	160	900	chemo+exRT→ope	CRT	0	0	17.4333	0	0	16	12	1.33333
Male	66	yes	Oropharynx	Oropharynx	oropharynx (Anterior wall/base of tongue)	T4a	late	２，３	+	N2c	4	2	M0	IV A	late	４	4	46	900	chemo	other	0	0	7.16667	0	0	16	12	1.33333
Male	67	yes	Oropharynx	Oropharynx	oropharynx (Anterior wall/base of tongue)	T4a	late	２，３	+	N2c	4	2	M0	IV A	late	４	4	5	550	chemo+exRT	CRT	1	1	48.2333	1	1	16	12	1.33333
Male	75	yes	Oropharynx	Oropharynx	oropharynx (Anterior wall/vallecula)	T4a	late	２，３	+	N2c	4	2	M0	IV A	late	４	4	110	1650	chemo+exRT→chemo	CRT	0	1	38.7333	1	1	18	12	1.5
Female	74	yes	Hypopharynx	Hypopharynx	posterior pharyngeal wall	T4a	late	２，３	+	N2c	4	2	M0	IV A	late	４	4	0	0		other	0	0	5.83333	0	0	19	12	1.58333
Male	62	no	Hypopharynx	Hypopharynx	posterior pharyngeal wall	T4a	late	２，３	+	N2c	4	2	M0	IV A	late	４	4	90	1000	chemo+exRT	CRT	0	0	14.6	0	0	18	13	1.38462
Male	63	no	Hypopharynx	Hypopharynx	pyriform sinus	T4a	late	２，３	+	N2c	4	2	M0	IV A	late	４	4	40	800	chemo+exRT	CRT	0	0	11.4667	0	0	30	13	2.30769
Male	69	yes	Oropharynx	Oropharynx	oropharynx (Anterior wall/vallecula)	T4a	late	２，３	+	N2c	4	2	M0	IV A	late	４	4	50	600	chemo+exRT	CRT	1	1	121.867	1	1	13	14	0.928571
Male	74	yes	Oropharynx	Oropharynx	oropharynx (Anterior wall/base of tongue)	T4a	late	２，３	+	N2c	4	2	M0	IV A	late	４	4	270	2700	exRT	CRT	0	0	7.83333	0	0	35	14	2.5
Male	80	yes	Oropharynx	Oropharynx	oropharynx (Anterior wall/base of tongue)	T4a	late	２，３	+	N2c	4	2	M0	IV A	late	４	4	150	1200		other	0	0	3.3	0	0	17	15	1.13333
Male	63	no	Hypopharynx	Hypopharynx	pyriform sinus	T4a	late	２，３	+	N2c	4	2	M0	IV A	late	４	4	33	990	chemo+exRT	CRT	0	0	7	0	0	13	16	0.8125
Male	66	yes	Hypopharynx	Hypopharynx	pyriform sinus	T4a	late	２，３	+	N2c	4	2	M0	IV A	late	４	4	240	720	chemo+exRT	CRT	1	1	111.233	1	1	17	19	0.894737
Male	75	yes	Hypopharynx	Hypopharynx	postcricoid	T4a	late	２，３	+	N2c	4	2	M0	IV A	late	４	4		1650	chemo+exRT	CRT	0	0	5.73333	0	0	29	19	1.52632
Male	63	no	Oropharynx	Oropharynx	oropharynx (Anterior wall/base of tongue)	T4a	late	２，３	+	N2c	4	2	M0	IV A	late	４	4	200	800	chemo+exRT	CRT	0	0	32.8333	1	1	17	21	0.809524
Male	80	yes	Oropharynx	Oropharynx	oropharynx (Anterior wall/base of tongue)	T4a	late	２，３	+	N2c	4	2	M0	IV A	late	４	4	100	1200	chemo+exRT	CRT	0	0	9.03333	0	0	24	28	0.857143
Male	63	no	Hypopharynx	Hypopharynx	pyriform sinus	T4a	late	２，３	+	N2c	4	2	M0	IV A	late	４	4	130	1400	chemo+exRT	CRT	0	0	8.1	0	0	55	28	1.96429
Male	64	no	Hypopharynx	Hypopharynx	posterior pharyngeal wall	T4a	late	２，３	+	N2c	4	2	M0	IV A	late	４	4	132	820	chemo+exRT	CRT	0	0	12.7	0	0	22	31	0.709677
Male	69	yes	Hypopharynx	Hypopharynx	posterior pharyngeal wall	T4a	late	２，３	+	N2c	4	2	M0	IV A	late	４	4	135	1000	chemo+exRT→chemo	CRT	1	1	51.0667	1	1	43	49	0.877551
Male	62	no	Hypopharynx	Hypopharynx	posterior pharyngeal wall	T4a	late	２，３	+	N2c	4	2	M0	IV A	late	４	4	60	800	chemo+exRT	CRT	0	0	35.1667	1	1	98	49	2
Male	66	yes	Hypopharynx	Hypopharynx	pyriform sinus	T4a	late	２，３	+	N2c	4	2	M0	IV A	late	４	4	138	1040	chemo+exRT	CRT	0	1	10.4	0	1	23	52	0.442308
Male	58	no	Oral cavity	Oral cavity	floor of mouth	T4a	late	２，３	+	N2c	4	2	M0	IV A	late	４	4	190	1420	chemo+exRT	CRT	0	0	9.8	0	0	128	78	1.64103
Female	41	no	Hypopharynx	Hypopharynx	posterior pharyngeal wall	T4b	late	２，３	+	N2c	4	2	M0	IV B	late	４	4	0	0	chemo+exRT	CRT	0	0	45.7667	1	1	5	4	1.25
Male	79	yes	Hypopharynx	Hypopharynx	pyriform sinus	T4b	late	２，３	+	N2c	4	2	M0	IV B	late	４	4	60	500	chemo+exRT	CRT	0	0	5.36667	0	0	20	11	1.81818
Male	62	no	Hypopharynx	Hypopharynx	pyriform sinus	T4b	late	２，３	+	N2c	4	2	M0	IV B	late	４	4	65	840	chemo+exRT→ope	CRT	0	0	17.7	0	0	14	12	1.16667
Male	60	no	Oropharynx	Oropharynx	oropharynx (Lateral wall/tonsil)	T4b	late	２，３	+	N2c	4	2	M0	IV B	late	４	4	88	500	chemo+exRT→chemo	CRT	0	0	17.4	0	0	21	13	1.61538
Male	79	yes	Hypopharynx	Hypopharynx		T4b	late	２，３	+	N2c	4	2	M0	IV B	late	４	4	110	0	chemo+exRT→chemo	CRT	0	0	10.9667	0	0	30	36	0.833333
Male	57	no	Hypopharynx	Hypopharynx	pyriform sinus	T4b	late	２，３	+	N2c	4	2	M0	IV B	late	４	4	45	900	chemo+exRT→ope	CRT	1	1	94.4667	1	1	27	46	0.586957
Male	76	yes	Hypopharynx	Hypopharynx	pyriform sinus	T4b	late	２，３	+	N2c	4	2	M0	IV B	late	４	4	56	800	chemo+exRT→chemo	CRT	0	0	8.56667	0	0	117	68	1.72059
Male	56	no	Hypopharynx	Hypopharynx	pyriform sinus	T1	early	２，３	+	N2c	1	2	M0	IV A	late	４	4	40	720	chemo+exRT	CRT	0	0	28.4	1	1	27	9	3
Male	54	no	Oropharynx	Oropharynx	oropharynx (Anterior wall/base of tongue)	T1	early	２，３	+	N2c	1	2	M0	IV A	late	４	4	0	1050	chemo+exRT	CRT	0	0	94.2667	1	1	12	16	0.75
Male	63	no	Larynx	Larynx	supraglottis	T1	early	２，３	+	N2c	1	2	M0	IV A	late	４	4	0	1600	chemo+exRT	CRT	1	1	109.933	1	1	22	24	0.916667
Female	68	yes	Hypopharynx	Hypopharynx	postcricoid	T1	early	２，３	+	N2c	1	2	M0	IV A	late	４	4	179	1080	chemo+exRT	CRT	1	1	78.7	1	1	31	27	1.14815
Male	68	yes	Larynx	Larynx	supraglottis	T2	early	２，３	+	N2c	2	2	M0	IV A	late	４	4	80	600	chemo+exRT	CRT	1	1	121.6	1	1	24	11	2.18182
Female	72	yes	Larynx	Larynx	supraglottis	T2	early	２，３	+	N2c	2	2	M0	IV A	late	４	4	2	400	chemo+exRT	CRT	0	0	12.6	0	0	17	12	1.41667
Male	55	no	Hypopharynx	Hypopharynx	pyriform sinus	T2	early	２，３	+	N2c	2	2	M0	IV A	late	４	4	70	60	chemo+exRT	CRT	1	1	81.4	1	1	18	12	1.5
Male	70	yes	Hypopharynx	Hypopharynx		T2	early	２，３	+	N2c	2	2	M0	IV A	late	４	4	70	606	chemo+exRT	CRT	0	1	13.5333	0	1	20	17	1.17647
Male	68	yes	Hypopharynx	Hypopharynx	posterior pharyngeal wall	T2	early	２，３	+	N2c	2	2	M0	IV A	late	４	4	250	400	chemo+exRT	CRT	0	0	24.5	1	1	21	17	1.23529
Male	65	no	Larynx	Larynx	supraglottis	T2	early	２，３	+	N2c	2	2	M0	IV A	late	４	4	90	1600	chemo+exRT	CRT	1	1	27.5	1	1	21	17	1.23529
Male	66	yes	Oropharynx	Oropharynx	oropharynx (Anterior wall/base of tongue)	T2	early	２，３	+	N2c	2	2	M0	IV A	late	４	4	45	300	chemo+exRT	CRT	1	1	63.4667	1	1	26	18	1.44444
Male	68	yes	Oropharynx	Oropharynx	oropharynx (Anterior wall/base of tongue)	T2	early	２，３	+	N2c	2	2	M0	IV A	late	４	4	100	800	chemo+exRT	CRT	1	1	46.4	1	1	24	19	1.26316
Female	80	yes	Oropharynx	Oropharynx	oropharynx (Lateral wall/tonsil)	T2	early	２，３	+	N2c	2	2	M0	IV A	late	４	4	0	0	chemo+exRT	CRT	0	0	36.7	1	1	24	20	1.2
Male	58	no	Oropharynx	Oropharynx	oropharynx (Anterior wall/base of tongue)	T2	early	２，３	+	N2c	2	2	M0	IV A	late	４	4	150	1400	chemo+exRT	CRT	0	0	8.53333	0	0	23	21	1.09524
Male	69	yes	Hypopharynx	Hypopharynx	postcricoid	T2	early	２，３	+	N2c	2	2	M0	IV A	late	４	4	75	80	chemo+exRT	CRT	0	0	29.9667	1	1	42	29	1.44828
Female	50	no	Oral cavity	Oral cavity	tongue	T2	early	２，３	+	N2c	2	2	M0	IV A	late	４	4	60	900	ope	surgery	1	1	54.1333	1	1	142	33	4.30303
Male	72	yes	Oropharynx	Oropharynx	oropharynx (Superior wall)	T2	early	２，３	+	N2c	2	2	M0	IV A	late	４	4	40	600		other	0	0	5	0	0	78	73	1.06849
Female	57	no	Hypopharynx	Hypopharynx	pyriform sinus	T3	late	２，３	+	N2c	3	2	M0	IV A	late	４	4	200	740	chemo+exRT	CRT	1	1	83.6	1	1	15	8	1.875
Male	53	no	Hypopharynx	Hypopharynx	posterior pharyngeal wall	T3	late	２，３	+	N2c	3	2	M0	IV A	late	４	4	100	500	chemo+exRT	CRT	0	0	19.7	0	0	22	9	2.44444
Male	76	yes	Hypopharynx	Hypopharynx	posterior pharyngeal wall	T3	late	２，３	+	N2c	3	2	M0	IV A	late	４	4	75	1000	chemo+exRT	CRT	1	1	70.0333	1	1	17	10	1.7
Male	76	yes	Hypopharynx	Hypopharynx	pyriform sinus	T3	late	２，３	+	N2c	3	2	M0	IV A	late	４	4	250	2100	chemo+exRT	CRT	0	1	11.6667	0	1	18	10	1.8
Male	63	no	Oropharynx	Oropharynx	oropharynx (Lateral wall/tonsil)	T3	late	２，３	+	N2c	3	2	M0	IV A	late	４	4	60	200	chemo+exRT	CRT	1	1	32.8333	1	1	18	10	1.8
Female	56	no	Oropharynx	Oropharynx	oropharynx (Anterior wall/base of tongue)	T3	late	２，３	+	N2c	3	2	M0	IV A	late	４	4	0	0	chemo+exRT	CRT	1	1	56.8667	1	1	18	12	1.5
Male	63	no	Larynx	Larynx	supraglottis	T3	late	２，３	+	N2c	3	2	M0	IV A	late	４	4	140	1480	chemo+exRT	CRT	0	0	13.0667	0	0	19	12	1.58333
Male	73	yes	Larynx	Larynx	supraglottis	T3	late	２，３	+	N2c	3	2	M0	IV A	late	４	4	162	1650	chemo+exRT	CRT	0	0	18.8333	0	0	19	13	1.46154
Male	58	no	Oropharynx	Oropharynx	oropharynx (Lateral wall/tonsil)	T3	late	２，３	+	N2c	3	2	M0	IV A	late	４	4	160	2400	chemo+exRT	CRT	1	1	105.267	1	1	15	16	0.9375
Male	65	no	Hypopharynx	Hypopharynx	postcricoid	T3	late	２，３	+	N2c	3	2	M0	IV A	late	４	4	80	1200	chemo+exRT	CRT	0	0	25.2	1	1	24	21	1.14286
Male	66	yes	Larynx	Larynx	supraglottis	T3	late	２，３	+	N2c	3	2	M0	IV A	late	４	4	225	1800	chemo+exRT	CRT	1	1	69.3333	1	1	27	34	0.794118
Male	71	yes	Larynx	Larynx	supraglottis	T3	late	２，３	+	N2c	3	2	M0	IV A	late	４	4	25	2000	chemo+exRT→ope	CRT	0	0	36.7667	1	1	31	35	0.885714
Male	46	no	Hypopharynx	Hypopharynx	posterior pharyngeal wall	T3	late	２，３	+	N2c	3	2	M0	IV A	late	４	4	100	260	chemo+exRT	CRT	0	0	12.8667	0	0	52	50	1.04
Male	70	yes	Hypopharynx	Hypopharynx	pyriform sinus	T3	late	２，３	+	N2c	3	2	M0	IV A	late	４	4	50	750	chemo+exRT	CRT	0	1	43.1667	1	1	137	93	1.47312
Male	58	no	Hypopharynx	Hypopharynx	pyriform sinus	T4a	late	２，３	+	N3	4	3	M0	IV B	late	４	4	133	1140	chemo+exRT→chemo	CRT	0	0	10.0333	0	0	22	12	1.83333
Male	49	no	Hypopharynx	Hypopharynx	posterior pharyngeal wall	T4b	late	２，３	+	N3	4	3	M0	IV B	late	４	4	120	1200	chemo+exRT→chemo	CRT	0	0	9.66667	0	0	27	13	2.07692
Male	51	no	Hypopharynx	Hypopharynx	pyriform sinus	T4b	late	２，３	+	N3	4	3	M0	IV B	late	４	4	120	500	chemo+exRT	CRT	0	0	5.33333	0	0	13	17	0.764706
Male	55	no	Oropharynx	Oropharynx	oropharynx (Anterior wall/base of tongue)	T1	early	２，３	+	N3	1	3	M0	IV A	late	４	4	50	670	chemo+exRT	CRT	1	1	63.2	1	1	26	13	2
Male	63	no	Hypopharynx	Hypopharynx	pyriform sinus	T1	early	２，３	+	N3	1	3	M0	IV B	late	４	4	86	860	chemo+exRT	CRT	0	1	65.5	1	1	25	17	1.47059
Male	81	yes	Hypopharynx	Hypopharynx	pyriform sinus	T1	early	２，３	+	N3	1	3	M0	IV B	late	４	4	0	0	chemo+exRT	CRT	0	0	10.2333	0	0	29	24	1.20833
Female	81	yes	Oropharynx	Oropharynx	oropharynx (Anterior wall/base of tongue)	T2	early	２，３	+	N3	2	3	M0	IV B	late	４	4	75	1000		other	0	0	17.6667	0	0	19	8	2.375
Male	55	no	Hypopharynx	Hypopharynx	pyriform sinus	T2	early	２，３	+	N3	2	3	M0	IV B	late	４	4	100	1800	chemo+exRT→chemo	CRT	1	1	125.267	1	1	22	8	2.75
Male	55	no	Oropharynx	Oropharynx	oropharynx (Lateral wall/tonsil)	T2	early	２，３	+	N3	2	3	M0	IV A	late	４	4	0	500	chemo+exRT	CRT	1	1	38.1667	1	1	20	16	1.25
Male	71	yes	Oropharynx	Oropharynx	oropharynx (Anterior wall/base of tongue)	T2	early	２，３	+	N3	2	3	M0	IV A	late	４	4	90	1000	chemo+exRT	CRT	0	0	7.56667	0	0	42	24	1.75
Male	72	yes	Hypopharynx	Hypopharynx	pyriform sinus	T3	late	２，３	+	N3	3	3	M0	IV B	late	４	4	100	750		other	0	0	8.13333	0	0	20	10	2
Male	75	yes	Hypopharynx	Hypopharynx	pyriform sinus	T3	late	２，３	+	N3	3	3	M0	IV B	late	４	4	90	1200	chemo+exRT→chemo	CRT	0	1	7.76667	0	1	24	12	2
Male	54	no	Oropharynx	Oropharynx	oropharynx (Lateral wall/tonsil)	T3	late	２，３	+	N3	3	3	M0	IV B	late	４	4	0	1200	chemo+exRT→chemo	CRT	1	1	112.9	1	1	24	16	1.5
Male	55	no	Hypopharynx	Hypopharynx	pyriform sinus	T3	late	２，３	+	N3	3	3	M0	IV B	late	４	4	35	700	chemo+exRT→chemo	CRT	0	0	41.0333	1	1	21	17	1.23529
Male	54	no	Hypopharynx	Hypopharynx	pyriform sinus	T3	late	２，３	+	N3	3	3	M0	IV B	late	４	4	175	1050	chemo+exRT→chemo	CRT	1	1	76.0333	1	1	42	22	1.90909
