# Supplementary material for: Transaminase Activity Predicts Survival in Patients with Head and Neck Cancer
Source: PLoS One. 2016 Oct 12;11(10):e0164057. doi: 10.1371/journal.pone.0164057 (PMC5061313; doi:10.1371/journal.pone.0164057)
Supplement: S2 Table — (XLSX) [file pone.0164057.s002.xlsx]

## Sheet: 府立ASTALT167 ver2
sex	age	age>=67	follow up period	OS	survial at 2 years	primary site	T1,2 T3,4	T classification	N0,1 N2,3	N classification	M classification	c-Stage	locally advanced	advanced stage	treatment	treatment 2	AST/ALT比	AST	ALT	AST/ALT ratio >=2.3 or not
male	86	high	37.6393	1	yes	oropharynx	1,2	1	0,1	1	0	Ⅲ	yes	yes	RT	(C)RT	1.48387	46	31	low
male	67	high	54.3934	1	yes	oral	1,2	1	0,1	1	0	Ⅲ	yes	yes	surgery	surgery	1.66667	15	9	low
male	75	high	12.8525	0	no	oral	1,2	1	0,1	1	0	Ⅲ	yes	yes	surgery	surgery	1.69231	22	13	low
female	71	high	81.9344	1	yes	oral	1,2	1	0,1	1	0	Ⅲ	yes	yes	surgery	surgery	1.94118	33	17	low
male	69	high	34.1639	0	yes	hypopharynx	1,2	1	0,1	1	0	Ⅲ	yes	yes	CRT	(C)RT	1.94737	37	19	low
female	58	low	82.4262	0	yes	oropharynx	1,2	1	2,3	2a	0	ⅣA	yes	yes	surgery	surgery	0.886364	39	44	low
male	68	high	60.9836	1	yes	hypopharynx	1,2	1	2,3	2b	0	ⅣA	yes	yes	surgery	surgery	1.1875	19	16	low
female	64	low	60.4262	1	yes	oral	1,2	1	2,3	2b	0	ⅣA	yes	yes	surgery	surgery	1.4	21	15	low
male	57	low	21.6393	0	no	hypopharynx	1,2	1	2,3	2b	0	ⅣA	yes	yes	CRT	(C)RT	1.5	18	12	low
male	65	low	31.9344	1	yes	hypopharynx	1,2	1	2,3	2c	0	ⅣA	yes	yes	CRT	(C)RT	1.5	18	12	low
male	56	low	78.9508	1	yes	oral	1,2	1	2,3	2b	0	ⅣA	yes	yes	surgery	surgery	1.54545	17	11	low
female	72	high	27.9672	0	yes	oral	1,2	1	2,3	2b	0	ⅣA	yes	yes	surgery	surgery	1.55	31	20	low
female	76	high	72.3934	1	yes	oral	1,2	2	0,1	1	0	Ⅲ	yes	yes	surgery	surgery	0.754386	43	57	low
male	69	high	49.1148	1	yes	oropharynx	1,2	2	0,1	1	0	Ⅲ	yes	yes	RT	(C)RT	0.846154	22	26	low
male	43	low	78.0328	1	yes	oral	1,2	2	0,1	1	0	Ⅲ	yes	yes	surgery	surgery	0.851852	23	27	low
female	55	low	50.0984	0	yes	oral	1,2	2	0,1	1	0	Ⅲ	yes	yes	surgery	surgery	1	19	19	low
male	79	high	60.5246	1	yes	oral	1,2	2	0,1	1	0	Ⅲ	yes	yes	surgery	surgery	1	17	17	low
female	80	high	36.3279	1	yes	oral	1,2	2	0,1	1	0	Ⅲ	yes	yes	surgery	surgery	1.13793	33	29	low
male	82	high	62.7213	1	yes	oral	1,2	2	0,1	0	0	Ⅲ	yes	yes	surgery	surgery	1.15385	45	39	low
female	66	low	77.2459	1	yes	oral	1,2	2	0,1	0	0	Ⅲ	yes	yes	surgery	surgery	1.17647	20	17	low
female	74	high	38.8525	0	yes	oral	1,2	2	0,1	1	0	Ⅲ	yes	yes	surgery	surgery	1.30435	30	23	low
male	67	high	60.9836	1	yes	hypopharynx	1,2	2	0,1	1	0	Ⅲ	yes	yes	surgery	surgery	1.36667	41	30	low
female	65	low	58.8197	1	yes	larynx	1,2	2	0,1	1	0	Ⅲ	yes	yes	surgery	surgery	1.4	21	15	low
female	80	high	62.5574	0	yes	oral	1,2	2	0,1	0	0	Ⅲ	yes	yes	surgery	surgery	1.52941	26	17	low
male	56	low	35.2459	0	yes	hypopharynx	1,2	2	0,1	1	0	Ⅲ	yes	yes	CRT	(C)RT	1.68182	37	22	low
female	66	low	50.918	1	yes	larynx	1,2	2	2,3	2c	0	Ⅲ	yes	yes	CRT	(C)RT	1.81818	20	11	low
female	84	high	11.1148	0	no	hypopharynx	1,2	2	0,1	1	0	Ⅲ	yes	yes	CRT	(C)RT	1.88889	34	18	low
female	70	high	66.1311	1	yes	larynx	1,2	2	0,1	1	0	Ⅲ	yes	yes	surgery	surgery	2	28	14	low
female	69	high	78.7541	1	yes	oral	1,2	2	0,1	1	0	Ⅲ	yes	yes	surgery	surgery	2.21429	31	14	low
female	77	high	6	0	no	oral	1,2	2	0,1	1	0	Ⅲ	yes	yes	chemo	other	2.6	13	5	low
male	68	high	91.7377	1	yes	oropharynx	1,2	2	2,3	2b	0	ⅣA	yes	yes	CRT	(C)RT	0.582278	46	79	low
female	59	low	58.5246	1	yes	oropharynx	1,2	2	2,3	2c	0	ⅣA	yes	yes	CRT	(C)RT	0.619048	13	21	low
male	47	low	39.3115	1	yes	oropharynx	1,2	2	2,3	2c	0	ⅣA	yes	yes	CRT	(C)RT	0.875	21	24	low
male	66	low	20.9836	0	no	hypopharynx	1,2	2	2,3	2b	0	ⅣA	yes	yes	CRT	(C)RT	0.897959	44	49	low
female	67	high	55.1148	1	yes	hypopharynx	1,2	2	2,3	2c	0	ⅣA	yes	yes	CRT	(C)RT	0.928571	13	14	low
male	60	low	66.3934	1	yes	oropharynx	1,2	2	2,3	2b	0	ⅣA	yes	yes	CRT	(C)RT	1.09804	56	51	low
male	64	low	63.9016	1	yes	larynx	1,2	2	2,3	2a	0	ⅣA	yes	yes	surgery	surgery	1.16667	21	18	low
male	81	high	12.6885	0	no	hypopharynx	1,2	2	2,3	2c	0	ⅣA	yes	yes	chemo	other	1.17647	20	17	low
male	74	high	67.1803	1	yes	larynx	1,2	2	2,3	2b	0	ⅣA	yes	yes	surgery	surgery	1.19048	25	21	low
male	67	high	59.9016	1	yes	oral	1,2	2	2,3	2c	0	ⅣA	yes	yes	surgery	surgery	1.22222	22	18	low
female	79	high	13.8033	0	no	oropharynx	1,2	2	2,3	2b	0	ⅣA	yes	yes	RT	(C)RT	1.23529	21	17	low
female	66	low	7.67213	0	no	oropharynx	1,2	2	2,3	2b	0	ⅣA	yes	yes	BSC	other	1.32143	37	28	low
male	62	low	42.2295	1	yes	oral	1,2	2	2,3	2b	0	ⅣA	yes	yes	surgery	surgery	1.33333	16	12	low
male	56	low	74.3934	1	yes	larynx	1,2	2	2,3	2c	0	ⅣA	yes	yes	CRT	(C)RT	1.35294	23	17	low
female	79	high	43.9016	1	yes	hypopharynx	1,2	2	2,3	2b	0	ⅣA	yes	yes	surgery	surgery	1.38462	18	13	low
male	66	low	1.7377	0	no	oral	1,2	2	2,3	2c	0	ⅣA	yes	yes	chemo	other	1.41176	24	17	low
male	66	low	14.3279	0	no	oral	1,2	2	2,3	2c	0	ⅣA	yes	yes	surgery	surgery	1.47059	25	17	low
male	73	high	19.9344	0	no	oropharynx	1,2	2	2,3	2c	0	ⅣA	yes	yes	CRT	(C)RT	1.7	34	20	low
female	79	high	32.6557	1	yes	oropharynx	1,2	2	2,3	2b	0	ⅣA	yes	yes	RT	(C)RT	1.8	18	10	low
male	68	high	4.03279	0	no	hypopharynx	1,2	2	2,3	2b	0	ⅣA	yes	yes	CRT	(C)RT	1.81818	20	11	low
female	67	high	14.4918	0	no	oral	1,2	2	2,3	2b	0	ⅣA	yes	yes	BSC	other	2.11111	19	9	low
male	76	high	22	0	no	hypopharynx	1,2	2	2,3	2b	0	ⅣA	yes	yes	CRT	(C)RT	2.29412	39	17	low
male	67	high	35.8689	1	yes	oropharynx	1,2	2	2,3	2b	0	ⅣA	yes	yes	CRT	(C)RT	2.3	23	10	low
male	59	low	11.7705	0	no	oral	1,2	2	2,3	2c	0	ⅣA	yes	yes	CRT	(C)RT	2.93333	88	30	low
male	65	low	92.2951	1	yes	larynx	3,4	3	0,1	0	0	Ⅲ	yes	yes	surgery	surgery	0.595238	25	42	low
female	48	low	57.4098	1	yes	oral	3,4	3	0,1	0	0	Ⅲ	yes	yes	surgery	surgery	0.695652	16	23	low
male	56	low	24.5902	0	yes	oropharynx	3,4	3	0,1	1	0	Ⅲ	yes	yes	CRT	(C)RT	0.785714	44	56	low
female	70	high	20.7213	0	no	oral	3,4	3	0,1	0	0	Ⅲ	yes	yes	chemo	other	0.933333	14	15	low
male	63	low	17.082	0	no	oral	3,4	3	0,1	0	0	Ⅲ	yes	yes	RT	(C)RT	1	19	19	low
male	64	low	64.0328	1	yes	larynx	3,4	3	0,1	0	0	Ⅲ	yes	yes	surgery	surgery	1.05263	60	57	low
male	64	low	37.5082	0	yes	larynx	3,4	3	0,1	0	0	Ⅲ	yes	yes	surgery	surgery	1.21429	17	14	low
male	77	high	64.5902	0	yes	larynx	3,4	3	0,1	0	0	Ⅲ	yes	yes	surgery	surgery	1.21429	17	14	low
male	57	low	56.459	1	yes	larynx	3,4	3	0,1	0	0	Ⅲ	yes	yes	CRT	(C)RT	1.35	27	20	low
male	57	low	86.8525	1	yes	larynx	3,4	3	0,1	0	0	Ⅲ	yes	yes	surgery	surgery	1.35714	19	14	low
male	63	low	95.7049	1	yes	hypopharynx	3,4	3	0,1	1	0	Ⅲ	yes	yes	surgery	surgery	1.36364	15	11	low
male	63	low	37.9344	1	yes	larynx	3,4	3	0,1	1	0	Ⅲ	yes	yes	surgery	surgery	1.41176	24	17	low
male	71	high	10.8852	0	no	oral	3,4	3	0,1	1	0	Ⅲ	yes	yes	chemo	other	1.4375	23	16	low
male	67	high	59.5082	1	yes	oral	3,4	3	0,1	1	0	Ⅲ	yes	yes	surgery	surgery	1.46667	22	15	low
male	63	low	8.78689	0	no	oral	3,4	3	0,1	0	0	Ⅲ	yes	yes	surgery	surgery	1.5	27	18	low
male	71	high	70.8197	1	yes	larynx	3,4	3	0,1	0	0	Ⅲ	yes	yes	surgery	surgery	1.5	27	18	low
female	74	high	24.9508	0	yes	hypopharynx	3,4	3	0,1	0	0	Ⅲ	yes	yes	CRT	(C)RT	1.7	17	10	low
male	69	high	66.7869	1	yes	hypopharynx	3,4	3	0,1	0	0	Ⅲ	yes	yes	surgery	surgery	1.70588	29	17	low
male	64	low	63.5738	0	yes	larynx	3,4	3	0,1	0	0	Ⅲ	yes	yes	surgery	surgery	1.78261	41	23	low
male	62	low	111.148	1	yes	larynx	3,4	3	0,1	1	0	Ⅲ	yes	yes	surgery	surgery	2	22	11	low
female	65	low	42.8197	0	yes	oral	3,4	3	0,1	1	0	Ⅲ	yes	yes	surgery	surgery	2	20	10	low
male	64	low	16.459	0	no	larynx	3,4	3	0,1	0	0	Ⅲ	yes	yes	surgery	surgery	2.05556	37	18	low
male	61	low	75.0492	1	yes	hypopharynx	3,4	3	0,1	0	0	Ⅲ	yes	yes	CRT	(C)RT	2.125	17	8	low
female	58	low	30.9836	1	yes	oropharynx	3,4	3	0,1	0	0	Ⅲ	yes	yes	CRT	(C)RT	2.33333	21	9	low
male	79	high	27.7377	0	yes	larynx	3,4	3	2,3	2b	0	ⅣA	yes	yes	surgery	surgery	0.689655	20	29	low
male	71	high	37.0164	1	yes	hypopharynx	3,4	3	2,3	2c	0	ⅣA	yes	yes	CRT	(C)RT	1.16418	78	67	low
female	74	high	76.1311	1	yes	oropharynx	3,4	3	2,3	2a	0	ⅣA	yes	yes	CRT	(C)RT	1.26667	19	15	low
male	72	high	42.2295	1	yes	hypopharynx	3,4	3	2,3	2b	0	ⅣA	yes	yes	surgery	surgery	1.3125	21	16	low
male	63	low	44.623	1	yes	larynx	3,4	3	2,3	2b	0	ⅣA	yes	yes	surgery	surgery	1.58333	19	12	low
male	76	high	34.0656	1	yes	hypopharynx	3,4	3	2,3	2c	0	ⅣA	yes	yes	CRT	(C)RT	1.72727	19	11	low
male	72	high	43.4426	1	yes	oropharynx	3,4	3	2,3	2b	0	ⅣA	yes	yes	CRT	(C)RT	1.90909	21	11	low
male	51	low	59.4754	0	yes	oropharynx	3,4	3	2,3	2c	0	ⅣA	yes	yes	RT	(C)RT	2	18	9	low
male	70	high	0.918033	0	no	hypopharynx	3,4	3	2,3	2c	0	ⅣA	yes	yes	BSC	other	2.25	45	20	low
male	64	low	9.54098	0	no	larynx	3,4	3	2,3	2c	0	ⅣA	yes	yes	surgery	surgery	2.36364	26	11	low
male	70	high	11.377	0	no	hypopharynx	3,4	3	2,3	2c	0	ⅣA	yes	yes	CRT	(C)RT	2.44444	22	9	low
male	62	low	0.42623	0	no	oropharynx	3,4	3	2,3	N3	0	ⅣA	yes	yes	BSC	other	2.11111	57	27	low
male	74	high	3.63934	0	no	larynx	3,4	4	0,1	1	0	ⅣA	yes	yes	BSC	other	2.76923	36	13	low
female	75	high	2.95082	0	no	hypopharynx	3,4	4a	0,1	1	0	ⅣA	yes	yes	RT	(C)RT	0.544118	37	68	low
male	73	high	8.29508	0	no	oropharynx	3,4	4a	2,3	2c	0	ⅣA	yes	yes	CRT	(C)RT	0.690141	49	71	low
male	59	low	77.0492	1	yes	larynx	3,4	4a	0,1	0	0	ⅣA	yes	yes	surgery	surgery	0.72	36	50	low
male	57	low	12.9836	0	no	oral	3,4	4a	2,3	2b	0	ⅣA	yes	yes	surgery	surgery	0.785714	22	28	low
male	33	low	65.9344	1	yes	oral	3,4	4a	2,3	2c	0	ⅣA	yes	yes	surgery	surgery	0.833333	15	18	low
male	73	high	76.1967	1	yes	oral	3,4	4a	0,1	1	0	ⅣA	yes	yes	surgery	surgery	0.833333	60	72	low
male	58	low	9.96721	0	no	hypopharynx	3,4	4a	0,1	1	0	ⅣA	yes	yes	surgery	surgery	0.933333	28	30	low
male	54	low	7.04918	0	no	oropharynx	3,4	4a	2,3	2a	0	ⅣA	yes	yes	CRT	(C)RT	0.966667	29	30	low
female	74	high	48.3279	0	yes	oral	3,4	4a	2,3	2c	0	ⅣA	yes	yes	CRT	(C)RT	1	16	16	low
male	59	low	6.13115	0	no	oral	3,4	4a	2,3	2c	0	ⅣA	yes	yes	surgery	surgery	1.0625	17	16	low
male	61	low	38.5902	1	yes	larynx	3,4	4a	0,1	1	0	ⅣA	yes	yes	CRT	(C)RT	1.08	27	25	low
male	72	high	28.2295	1	yes	oral	3,4	4a	0,1	0	0	ⅣA	yes	yes	RT	(C)RT	1.08333	13	12	low
female	64	low	83.4426	1	yes	oral	3,4	4a	2,3	2c	0	ⅣA	yes	yes	surgery	surgery	1.08333	26	24	low
male	81	high	9.31148	0	no	oral	3,4	4a	0,1	0	0	ⅣA	yes	yes	surgery	surgery	1.13043	26	23	low
male	81	high	11.1475	0	no	oral	3,4	4a	2,3	2b	0	ⅣA	yes	yes	chemo	other	1.14286	24	21	low
female	73	high	70.8197	1	yes	oral	3,4	4a	0,1	1	0	ⅣA	yes	yes	surgery	surgery	1.14286	32	28	low
male	78	high	41.541	1	yes	hypopharynx	3,4	4a	2,3	2b	0	ⅣA	yes	yes	surgery	surgery	1.15	23	20	low
male	73	high	64.0656	1	yes	oral	3,4	4a	0,1	0	0	ⅣA	yes	yes	surgery	surgery	1.15385	30	26	low
male	58	low	41.0492	0	yes	larynx	3,4	4a	0,1	0	0	ⅣA	yes	yes	surgery	surgery	1.17647	20	17	low
male	81	high	6.55738	0	no	oral	3,4	4a	0,1	0	0	ⅣA	yes	yes	surgery	surgery	1.18182	39	33	low
male	64	low	36.7869	0	yes	oral	3,4	4a	2,3	2b	0	ⅣA	yes	yes	surgery	surgery	1.21739	28	23	low
male	66	low	62.4262	1	yes	oral	3,4	4a	2,3	2c	0	ⅣA	yes	yes	surgery	surgery	1.22727	27	22	low
female	76	high	49.5738	1	yes	oral	3,4	4a	0,1	0	0	ⅣA	yes	yes	surgery	surgery	1.2381	26	21	low
female	67	high	5.21311	0	no	oral	3,4	4a	0,1	0	0	ⅣA	yes	yes	CRT	(C)RT	1.25	25	20	low
female	89	high	2.81967	0	no	oral	3,4	4a	2,3	2c	0	ⅣA	yes	yes	BSC	other	1.31034	38	29	low
female	70	high	6.95082	0	no	oral	3,4	4a	2,3	2b	0	ⅣA	yes	yes	surgery	surgery	1.33333	16	12	low
male	66	low	35.7049	0	yes	oral	3,4	4a	2,3	2c	0	ⅣA	yes	yes	surgery	surgery	1.35714	19	14	low
female	73	high	7.2459	0	no	oral	3,4	4a	2,3	2b	1	ⅣA	yes	yes	CRT	(C)RT	1.4	14	10	low
female	62	low	47.2787	1	yes	oral	3,4	4a	0,1	0	0	ⅣA	yes	yes	surgery	surgery	1.4	21	15	low
female	60	low	67.5738	1	yes	oral	3,4	4a	0,1	1	0	ⅣA	yes	yes	surgery	surgery	1.42857	20	14	low
female	76	high	58.9836	1	yes	oral	3,4	4a	0,1	0	0	ⅣA	yes	yes	CRT	(C)RT	1.45455	16	11	low
female	74	high	31.8033	1	yes	oropharynx	3,4	4a	0,1	1	0	ⅣA	yes	yes	CRT	(C)RT	1.46154	19	13	low
male	69	high	13.3115	0	no	larynx	3,4	4a	0,1	1	0	ⅣA	yes	yes	surgery	surgery	1.47619	31	21	low
male	59	low	38.2623	1	yes	larynx	3,4	4a	0,1	0	0	ⅣA	yes	yes	surgery	surgery	1.5	24	16	low
male	71	high	40.3279	1	yes	oropharynx	3,4	4a	2,3	2c	0	ⅣA	yes	yes	surgery	surgery	1.5	12	8	low
male	66	low	81.2459	0	yes	hypopharynx	3,4	4a	2,3	2b	0	ⅣA	yes	yes	surgery	surgery	1.53846	60	39	low
male	79	high	32.9836	0	yes	oral	3,4	4a	0,1	1	0	ⅣA	yes	yes	chemo	other	1.58824	27	17	low
female	82	high	71.3443	1	yes	oral	3,4	4a	0,1	1	0	ⅣA	yes	yes	surgery	surgery	1.63636	18	11	low
male	71	high	2.42623	0	no	oral	3,4	4a	2,3	2b	1	ⅣA	yes	yes	BSC	other	1.64286	23	14	low
male	61	low	83.9672	1	yes	larynx	3,4	4a	2,3	2c	0	ⅣA	yes	yes	surgery	surgery	1.66667	15	9	low
male	66	low	55.7049	0	yes	oral	3,4	4a	2,3	2c	0	ⅣA	yes	yes	surgery	surgery	1.66667	25	15	low
male	70	high	10.0984	0	no	oral	3,4	4a	0,1	0	0	ⅣA	yes	yes	surgery	surgery	1.69565	39	23	low
male	67	high	9.67213	0	no	oral	3,4	4a	2,3	2b	1	ⅣA	yes	yes	CRT	(C)RT	1.70588	29	17	low
male	80	high	44.0656	1	yes	oral	3,4	4a	0,1	1	0	ⅣA	yes	yes	surgery	surgery	1.84211	35	19	low
male	65	low	26.8525	0	yes	oropharynx	3,4	4a	0,1	1	0	ⅣA	yes	yes	CRT	(C)RT	1.84615	24	13	low
male	70	high	28.6885	1	yes	hypopharynx	3,4	4a	2,3	2b	0	ⅣA	yes	yes	surgery	surgery	1.86667	28	15	low
female	79	high	86.6885	1	yes	oral	3,4	4a	2,3	2b	0	ⅣA	yes	yes	surgery	surgery	1.9	19	10	low
male	74	high	21.541	0	no	larynx	3,4	4a	0,1	1	0	ⅣA	yes	yes	surgery	surgery	1.90909	21	11	low
male	73	high	10.3607	0	no	hypopharynx	3,4	4a	2,3	2b	0	ⅣA	yes	yes	RT	(C)RT	2	14	7	low
male	65	low	42.6557	0	yes	larynx	3,4	4a	0,1	0	0	ⅣA	yes	yes	surgery	surgery	2.06897	60	29	low
male	85	high	66.3934	1	yes	oral	3,4	4a	0,1	0	0	ⅣA	yes	yes	surgery	surgery	2.08333	25	12	low
male	76	high	5.77049	0	no	oral	3,4	4a	2,3	2b	0	ⅣA	yes	yes	BSC	other	2.09091	23	11	low
male	90	high	4.62295	0	no	larynx	3,4	4a	0,1	0	0	ⅣA	yes	yes	BSC	other	2.125	17	8	low
male	59	low	27.541	1	yes	larynx	3,4	4a	2,3	2b	0	ⅣA	yes	yes	surgery	surgery	2.14286	15	7	low
male	77	high	74.459	1	yes	oral	3,4	4a	0,1	1	0	ⅣA	yes	yes	surgery	surgery	2.14286	30	14	low
female	51	low	65.0164	1	yes	oral	3,4	4a	2,3	2c	0	ⅣA	yes	yes	surgery	surgery	2.16667	26	12	low
female	76	high	34.0328	1	yes	oral	3,4	4a	2,3	2c	0	ⅣA	yes	yes	CRT	(C)RT	2.18182	24	11	low
male	68	high	2.72131	0	no	larynx	3,4	4a	2,3	2b	0	ⅣA	yes	yes	BSC	other	2.25	18	8	low
female	60	low	37.9672	1	yes	oral	3,4	4a	2,3	2c	0	ⅣA	yes	yes	surgery	surgery	2.3	69	30	high
male	64	low	9.37705	0	no	oropharynx	3,4	4a	2,3	2b	0	ⅣA	yes	yes	chemo	other	2.35294	40	17	high
male	60	low	11.082	0	no	oral	3,4	4a	2,3	2c	0	ⅣA	yes	yes	CRT	(C)RT	2.5	10	4	high
male	64	low	18.2951	0	no	oral	3,4	4a	2,3	3	0	ⅣA	yes	yes	CRT	(C)RT	2.5	20	8	high
male	71	high	69.541	1	yes	oral	3,4	4a	0,1	0	0	ⅣA	yes	yes	surgery	surgery	2.5	20	8	high
male	70	high	23.5738	0	no	oral	3,4	4a	2,3	2b	0	ⅣA	yes	yes	surgery	surgery	2.92308	38	13	high
male	77	high	16.8525	0	no	oral	3,4	4a	2,3	2b	0	ⅣA	yes	yes	RT	(C)RT	3.2	16	5	high
male	77	high	4.4918	0	no	larynx	3,4	4a	0,1	0	0	ⅣA	yes	yes	surgery	surgery	3.6	18	5	high
male	56	low	52.3279	1	yes	hypopharynx	3,4	4a	2,3	2b	0	ⅣA	yes	yes	surgery	surgery	4.88235	166	34	high
male	66	low	5.40984	0	no	larynx	3,4	4a	2,3	N3	0	ⅣB	yes	yes	chemo	other	1.3125	21	16	high
male	67	high	1.5082	0	no	hypopharynx	3,4	4a	2,3	N3	0	ⅣB	yes	yes	chemo	other	2.46154	32	13	high
male	81	high	3.47541	0	no	oral	3,4	4b	0,1	1	0	ⅣB	yes	yes	chemo	other	1.47059	25	17	high
male	63	low	25.9344	1	yes	hypopharynx	3,4	4b	2,3	2c	0	ⅣB	yes	yes	CRT	(C)RT	0.675325	52	77	high
male	66	low	6.78689	0	no	oropharynx	3,4	4b	2,3	2c	0	ⅣB	yes	yes	CRT	(C)RT	0.75	15	20	high
female	28	low	2.7541	0	no	oral	3,4	4b	0,1	0	0	ⅣB	yes	yes	CRT	(C)RT	1.15	23	20	high
male	55	low	36.9508	1	yes	oropharynx	3,4	4b	2,3	N3	0	ⅣB	yes	yes	CRT	(C)RT	1.30303	43	33	high
female	78	high	69.5082	0	yes	oral	3,4	4b	0,1	0	0	ⅣB	yes	yes	surgery	surgery	1.52	38	25	high
female	53	low	1.5082	0	no	oropharynx	3,4	4b	2,3	N3	0	ⅣB	yes	yes	BSC	other	2.11111	19	9	high
